# Supplementary material for: High-throughput sequencing of RNAs isolated by cross-linking immunoprecipitation (HITS-CLIP) reveals Argonaute-associated microRNAs and targets in Schistosoma japonicum
Source: Parasit Vectors. 2015 Nov 14;8:589. doi: 10.1186/s13071-015-1203-9 (PMC4650335; doi:10.1186/s13071-015-1203-9)
Supplement: Additional file 2: — Sequences of SjAgo-associated putative known miRNAs by the HITS-CLIP assay. (XLS 69 kb) [file 13071_2015_1203_MOESM2_ESM.xls]

## Sheet: Sheet1
miRNA family	abundance	sequence
let-7	33148	TGAGGTAGTAGGTTGTATAGTT
miR-143	22189	TGAGATGAAGCACTGTAGCTATC
let-7f	21553	TGAGGTAGTAGATTGTATAGTT
let-7b	16150	TGAGGTAGTAGGTTGTGTG
miR-1	12564	TGGAATGTAAAGAAGTATGG
miR-122	9692	TGGAGTGTGACAATGGTGTTTG
miR-21	9560	TAGCTTATCAGACTGATGTTGATC
let-7c	8074	TGAGGTAGTAGGTTGTATGGTT
miR-146b	7301	TGAGAACTGAATTCCATAGGCTATC
miR-2138	6452	AGGGAACGGGCTTGGCGGAATC
miR-30a	5821	TGTAAACATCCTCGACTGGAAG
miR-140	5250	ACCACAGGGTAGAACCACGGA
let-7i	4454	TGAGGTAGTAGTTTGTGCT
let-7g	3974	TGAGGTAGTAGTTTGTACAGTTATC
miR-192	3903	CTGACCTATGAATTGACAGCC
miR-30a-5p	3889	TGTAAACATCCTCGACTGGAAGCATC
miR-140*	3553	TACCACAGGGTAGAACCACGGAATC
miR-181a	3481	AACATTCAACGCTGTCGGTGAATC
miR-107	2779	AGCAGCATTGTACAGGGCTAT
miR-103	2646	AGCAGCATTGTACAGGGCTATGAATC
miR-101	2401	TACAGTACTGTGATAACT
miR-199	2340	ACAGTAGTCTGCACATTGGTT
miR-378	2232	ACTGGACTTGGAGTCAGAAGGCATC
miR-34c	2159	AGGCAGTGTAGTTAGCTGATTGC
miR-26a	2148	TTCAAGTAATCCAGGATAGGATC
miR-146b-5p	2100	TGAGAACTGAATTCCATAGGCATC
miR-199a-3p	2088	ACAGTAGTCTGCACATTGGTTA
miR-199*	2072	TACAGTAGTCTGCACATTGGTT
miR-30d	1857	TGTAAACATCCCCGACTGGAAGCATC
miR-24b	1657	TGGCTCAGTTCAGCAGGA
miR-142-3p	1586	GTAGTGTTTCCTACTTTATGGAATC
miR-29a	1517	TAGCACCATCTGAAATCGGTTA
miR-101a	1441	TACAGTACTGTGATAACTGAAGATC
miR-423-5p	1415	TGAGGGGCAGAGAGCGAGACTTT
miR-100	965	AACCCGTAGATCCGAACTTGTGT
miR-24	921	TGGCTCAGTTCAGCAGGAACAGTATC
miR-181b	874	AACATTCATTGCTGTCGGTGGATC
let-7d	874	AGAGGTAGTAGGTTGCATAGTT
miR-191	853	CAACGGAATCCCAAAAGCAGCTGATC
miR-146a	849	TGAGAACTGAATTCCATGGGTATC
miR-148a	834	TCAGTGCACTACAGAACTTTGTATC
let-7e	801	TGAGGTAGGAGGTTGTATAGTT
miR-370	779	GCCCTGGTGGTGGAACTGGT
miR-202-5p	773	TTCCTATGCATATACTTCTTT
miR-26b	771	TTCAAGTAATTCAGGATAGGATC
miR-2142	746	ACCGGGTGCTGTAGGCTTATC
miR-30e-5p	713	TGTAAACATCCTTGACTGGAAGCATC
miR-202*	695	TTTCCTATGCATATACTTCTTT
miR-99a	639	AACCCGTAGATCCGATCTTG
miR-320a	614	AAAAGCTGGGTTGAGAGGGCGAA
miR-184	541	TGGACGGAGAACTGATAAGGG
miR-2c	485	TCACAGCCAGCTTTGATG
miR-71c	470	TGAAAGACATGGGTAGTGAGAC
miR-92a	435	TATTGCACTTGTCCCGGCCT
miR-16b	418	TAGCAGCACGTAAATATTGG
miR-185	411	TGGAGAGAAAGGCAGTTCCT
miR-2a	378	TCACAGCCAGCTTTGATGAACA
miR-222	353	AGCTACATCTGGCTACTGGGTC
miR-363-3p	325	AATTGCACGGTATCCATC
miR-128	310	TCACAGTGAACCGGTCTCTTT
miR-1323	303	TCAAAACTGAGGGGCATTTT
miR-10	268	CAAATTCGGTTCTAGAGAGGTTT
miR-23a	252	ATCACATTGCCAGGGATTT
miR-451	249	AAACCGTTACCATTACTGAGTT
miR-2032b	243	ACGCGCAAGATTAGCTAG
miR-322	222	CAGCAGCAATTCATGTTTTGA
miR-275	199	TCAGGTACCTGAAGTAGCGC
miR-29b	197	TAGCACCATTTGAAATCAGT
miR-22-3p	197	AAGCTGCCAGTTGAAGAACTG
miR-200a	184	TAACACTGTCTGGTAACGA
miR-424	183	CAGCAGCAATTCATGTTTTGAA
miR-9	169	TCTTTGGTTATCTAGCTGTATG
miR-23b	165	ATCACATTGCCAGGGATTACCA
miR-8	155	TAATACTGTCAGGTAAAGATGT
miR-20a	125	AAAGTGCTTATAGTGCAGG
miR-411	123	ATAGTAGACCGTATAGCGTAC
miR-503	121	TAGCAGCGGGAACAGTTC
bantam	121	TGAGATCATTGTGAAAGCT
miR-2135	119	AGAGGTCTTGGGGCCGAAAC
miR-276a	113	TAGGAACTTCATACCGTGCTCT
miR-374	107	ATATAATACAACCTGCTAAGTG
miR-31	99	AGGCAAGATGTTGGCATAGCT
miR-15b	99	TAGCAGCACATCATGGTTTACA
miR-483-5p	95	AAGACGGGAGGAAAGAAGGGAG
miR-516b	89	ATCTGGAGGTAAGAAGCACTT
miR-17	86	CAAAGTGCTTACAGTGCAGGTAG
miR-499	83	TTAAGACTTGCAGTGATGTTTA
miR-124	79	TAAGGCACGCGGTGAATG
miR-29c	75	TAGCACCATTTGAAATCGGTTA
miR-499-5p	68	TTAAGACTTGCAGTGATGTTT
miR-iab-4-5p	64	ACGTATACTGAATGTATCCT
miR-125a	62	TCCCTGAGACCCTTTAACCT
miR-7	57	TGGAAGACTAGTGATTTTGTTGTT
miR-199a-5p	57	CCCAGTGTTCAGACTACCT
miR-13b	57	TATCACAGCCATTTTTGACGAGT
miR-33a	54	GTGCATTGTAGTTGCATT
miR-322*	53	AAACATGAAGCGCTGCAACAC
miR-135a*	51	ATGTAGGGATGGAAGCCATGA
miR-15b*	49	CGAATCATTATTTGCTGC
miR-889	48	TTAATATCGGACAACCATT
miR-195	48	TAGCAGCACAGAAATATTGGCA
miR-199-3p	46	ACAGTAGTCTGCACATTGGGT
miR-17-3p	46	ACTGCAGTGAAGGCACTT
miR-199b-5p	44	CCCAGTGTTTAGACTATCT
miR-456	43	CAGGCTGGTTAGATGGTTG
miR-193b*	43	CGGGGTTTTGAGGGCGAGATGA
miR-145*	42	ATTCCTGGAAATACTGTTC
miR-145	38	GTCCAGTTTTCCCAGGAATCCC
miR-285	36	TAGCACCATTCGAATTCAGT
miR-317	33	TGAACACAGCTGGTGGTATCT
miR-512-5p	32	ACTCAGCCTTGAGGGCACTTT
miR-485-5p	29	AGAGGCTGGCCGTGATGAATT
miR-281-2*	29	AAGAGAGCTATCCGTCGACAGT
miR-886-5p	28	CGGGTCGGAGTTAGCTCAAGCGG
miR-25*	27	AGGCGGAGACACGGGCAATTG
miR-365-5p	26	AGGGACTTTTGGGGGCAGAT
miR-505*	25	GGGAGCCAGGAAGTATTGAT
miR-660	23	TACCCATTGCATATCGGAGCT
miR-9*	22	TAAAGCTAGATAACCGAAAGT
miR-193a-5p	22	TGGGTCTTTGCGGGCGAGATGA
miR-1799	22	TGATAGTGATGATGCCATGAT
miR-30b-3p	18	CTGGGAGGTGGATGTTTACT
miR-296-5p	17	AGGGCCCCCCCTCAATCCTGT
miR-409-5p	16	AGGTTACCCGAGCAACTTTGCA
miR-252	16	CTAAGTACTAGTGCCGCA
miR-1307	16	ACTCGGCGTGGCGTCGGTCGTG
miR-200b*	15	CATCTTACTGGGCAGCATTGG
miR-193b	15	AACTGGCCCACAAAGTCC
miR-1271	15	CTTGGCACCTAGTAAGCAC
miR-993	14	GAAGCTCGTCTCTACAGGTATC
miR-126-5p	14	CATTATTACTTTTGGTACGCG
miR-315	13	TTTTGATTGTTGCTCAGAAGGCCT
miR-277	13	TAAATGCACTATCTGGTACGA
miR-210	13	CTGTGCGTGTGACAGCGGCTAA
miR-197	13	TTCACCACCTTCTCCACCCAGT
miR-340-5p	12	TTATAAAGCAATGAGACTGATACATC
miR-16-1*	12	CCAGTATTAACTGTGCTGCTGAATC
miR-891a	11	TGCAACGAACCTGAGCCACTGATC
miR-873	11	TGCAGGAACTTGTGAGTCTATC
miR-672	11	TGAGGTTGGTGTACTGTGTGTG
miR-516a-5p	11	TTCTCGAGGAAAGAAGCAC
miR-16c	11	TAGCAGCACGTAAATACTGGAGATC
miR-101b	11	TACAGTACTGTGATAGCT
miR-375	9	TTTGTTCGTTCGGCTCGCGTG
miR-154	8	TAGGTTATCCGTGTTGCC
miR-2478	7	ATCCCACTTCTGACACCA
miR-652	6	AATGGCGCCACTAGGGTTGTGT
miR-493*	6	TTGTACATGGTAGGCTTTCAT
miR-22a	6	AAGCTGCCAGCTGAAGAAC
miR-133b	4	TTGGTCCCCTTCAACCAGCT
let-7h	4	TGAGGTAGTAAGTTGTGTG
miR-422a	1	ACTGGACTTGGGGTTAGAAGGCATC
miR-146	1	TGAGAACTGAATTCCATAGGTATC
miR-122*	1	AACGCCATTATCACACTAAAT
miR-2206-3p	58552	AACCTGGTTGATCCTGCC
miR-1892	45112	ATTTGGGGACGGAGAAGGTT
miR-2462	31318	AGAGGATTGGTGTAATGGTAG
miR-1959	28626	GGGGATGTAGCTCAGATGGTA
miR-2388	23300	GGAGGAAGCTGGGGATGA
miR-2459	21567	GCAGAGATGCGTAGCTGATT
miR-1813	19402	TTTGTGACTGCAAGGCTAGAG
miR-253	18654	TTAAGTGGGAAACGTTGTGGGAAGG
miR-1654	16185	TTGCGATGGAGGGACGGAG
miR-967	15391	AGAGAACTCAGGAGAAGG
miR-2418	13496	TGGGATGAGCTGTGGCTAGGGGTG
miR-1908	12760	GGCGGGGTGGCAGATTGGTC
miR-1841	7808	AGATTGAACGCTGGCGGCAAGC
miR-1369	7568	TGGCTAGAGTATGGGAGAGG
miR-1721	6861	AGAGATGTGTAGTTGATG
miR-2476	6048	TCCCTGGTGGTCTAGTGGTTA
miR-571	4920	GAGTGGCGAACGGGTGAG
miR-765	4174	TGGAGGAGAGAAAGGGGAT
miR-324-3p	3863	CTGACACAGGTGCTGCATGG
miR-1670	3682	GGGGACGTAGCTCAGATGG
miR-72	3118	AGTCAGGATGTTGGCTTAG
miR-705	3065	GGTGGGGGTCGTTGGTTC
miR-1297	2525	GTCAAGTAATTCAGTGCATG
miR-1692	2303	ATAGCTCAGTTGGTAGAG
miR-449b	2255	AGGCAGTGTAGTTAGCTG
miR-694	1912	CTGAAAATGGATGGCGCTGAAG
miR-2428	1717	CGCTGGAGTGCGGCAGAGG
miR-1497f	1584	ATGGTAGAATTGCAGGTGTAGCGG
miR-1254	1563	ACCAGGAGTGGAGCCTGCAGCT
bantam-a	1493	TGAGATCTACGGATGAAAGCAGG
miR-320b	1491	AGCGGGTCTGAGAGGATGAT
miR-1811	1388	ATTGAGCGCTGGCGGCAT
miR-2487	1357	CTCTGAGGGCTGGGCACGGGGG
miR-1422f	1321	AAGTCATAACAAGGTTTCT
miR-2371	1133	TATAGTTTGTTTGATGGTATTT
miR-758	1081	TATGTGCCTGGTCCTACA
miR-2744	1045	TGCTGAGAGTCGCTAGCAAG
miR-1553*	1003	TGTCTGTCCGTCTACCTGTCTGT
miR-1308	960	GCATTGGTGGTTCAGTGGTAG
miR-1207-5p	945	TGGTGGAGGCTCGGAGGGG
miR-1497d	929	TGAAGACATTGTCAGGTGGGGAGT
miR-753c	905	AAGTTGGATTGTGACTGGCA
miR-1290	882	ATGGATTTTTGGAGCAGGGATC
miR-1810	784	CGCTAATAGGGAACGTGAG
miR-754b	734	GTTTGCTTGATGGTATCTACTA
miR-739	719	AGGACTGACGTGGAGAAGGGTT
miR-1827	713	TGAGGTAGTAGATTGGAT
miR-1246	703	AATGGATTTTTGGAGCAGGGATC
miR-709	691	GGAGGAGGAGGAGGAGGAG
miR-1714	690	CCTGTGAGGGCTGCTGGAGGTAT
miR-1c	688	TGGAATGTAAAGAAGTATTGA
miR-27a-3p	672	TTCACAGTGGCTAAGTTC
miR-1579	662	CGGGAGGGAAGCGGATGGGG
miR-71	612	TGAAAGACATGGGTAGTGAGACG
miR-142*	560	TAGTGTTTCCTACTTTATGGAATC
miR-30e	555	TGTAAACATCCTTGACTGGATC
miR-264	552	GGTGGGTGGTGGTGTATG
miR-532-3p	541	CCTCACACACCCAAGGAGTTGC
miR-1306	536	CGTGGGCCTGGTGGTGTG
miR-2211	488	CAGGTAGAATGATAGAGAGAAGA
miR-1576	478	TCGCGCGGACGGAGCGGCC
miR-2146	471	CGAAGTGGAGAAGGGTTCCATGTG
miR-10b	471	TACCCTGTAGAACCGAATTTGTATC
miR-10a	468	TACCCTGTAGATCCGAATTTGTATC
miR-27b	447	TTCACAGTGGCTAAGTTCTGCATC
miR-1627*	429	AAGTGCATGTGGTGGATG
miR-2140	426	GCAGGTGCAGATCTTGGTGGT
miR-10*	411	ACCCTGTAGATCCGAATTTGTGATC
miR-1957	396	CAGTTGGTAGAGCATAACC
miR-198	393	GCCCAGATGGTGAAATAGG
miR-670	358	TTCCGAGTGTAGAGGTGAA
miR-30a*	355	CTTTCAGTCGGATGTTTGCAGCATC
miR-493	349	TGAATGTCTACTGTTTGCCAGGCAC
miR-151	342	TAGACTGTGAGCTCCTTGAGGGCAG
miR-711	340	GGGACCCTGTGGGAGAGTAG
miR-125b-5p	336	TCCCTGAGACCCTAACTTGTGAATC
miR-93	316	CAAAGTGCTGTTCGTGCAGGTAGATC
miR-1491	314	ACGGCCTCTAGTGCAGATCTTGGT
miR-996	311	TGACTAGATACATACTCTTCT
miR-726	310	TTCATTTAGCAGAACTGG
miR-155	303	TTAATGCTAATCGTGATAGGGGATC
miR-16	301	TAGCAGCACGTAAATATTGGCGATC
miR-2329-3p	300	TACTGTGTACTGTAGCTGATGAGT
miR-342-3p	294	TCTCACACAGAAATCGCACCCGTA
miR-363	289	ATTGCACGGTATCCATCTGTAATC
miR-615-3p	284	TGCGGCTGGGTCTCCTTCTT
miR-148b-3p	284	TCAGTGCATCACAGAACTTTGTATC
miR-10d	284	TACCCTGTAGAACCGAATTTGTGATC
miR-1920	282	GCGTGCGGTCGGAGGTTC
miR-186	270	CAAAGAATTCTCCTTTTGGGCTATC
miR-486-5p	264	TCCTGTACTGAGCTGCCCCGAG
miR-142-5p	262	CCCATAAAGTAGAAAGCACTATC
miR-302f	261	TGAATTGGTGCCATGTTT
miR-1276	260	TAAAGAGCCGTTCGAGAC
miR-126	254	TCGTACCGTGAGTAATAATGCGATC
miR-12	253	TATATTACATCGGTACTGT
miR-1939	239	TTCGTTTCCCGGCCAATGCAC
miR-194	230	TGTAACAGCAACTCCATGTGGAATC
miR-182	228	TTTGGCAATGGTAGAACTCACAATC
miR-359	226	TACACTGGTCCTTTCACTTGACGA
miR-342	223	TCTCACACAGAAATCGCACCCGTATC
miR-1582	220	GAAAGAGAGTCAAACAGCA
miR-2132	218	ACGGGGGGTGTTGACGCGAT
miR-30e*	207	CTTTCAGTCGGATGTTTACAGCATC
miR-215	205	ATGACCTATGAATTGACAGACATC
miR-2141	205	AGAGGTGTCAGAAAAGTTA
miR-206	204	TGGAATGTAAGGAAGTGTGTGGATC
miR-753	203	GAGTTGGATTGTGACTGGCA
miR-151-3p	203	CTAGACTGAAGCTCCTTGAGGAATC
miR-1419e	202	TGCTCGTGGAGACGTCATCAG
miR-374a*	194	CTTATCAGATTGTATTGTAATTATC
miR-146c	194	TGAGAACTGAATTCCATGGACTGTATC
miR-27a	192	TTCACAGTGGCTAAGTTCCGATC
miR-1826	178	ATTGATCATCGACACTTCGAACGATC
miR-2415*	177	TGGGAGAGTCGGTCACCGCCGGCCA
miR-152	177	TCAGTGCATGACAGAACTTGGATC
miR-183	174	AATGGCACTGGAAGAATTCACGG
miR-353	173	CATTGCAATTGTTGGTCTT
miR-181a-2*	168	ACCACTGACCGTTGACTGTAATC
miR-574-3p	160	TACGCTCATCAGACACCACA
miR-1421ag*	157	GGTGGACAGGTGGTGCAT
miR-150	156	TCTCCCAACCCTTGTACCAGTGATC
miR-98	154	TGAGGTAGTAAGTTGTATTGTATC
miR-181d	154	AACATTCATTGTTGTCGGTGGGATC
miR-278	153	TCGGTGATCTTCGTCGTGT
miR-452	152	AACTGTTTGCAGAGGAAACTGAATC
miR-22	152	AAGCTGCCAGTTGAAGAACTGTATC
miR-1819	151	TAGGAACTGATGAGCTTGGATGGAA
miR-196b	150	TAGGTAGTTTCATGTTGTTGGGATC
miR-2b-5p	147	TCATCATCGTTGTTGTCG
miR-221	146	AGCTACATTGTCTGCTGGGTTATC
miR-30c	142	TGTAAACATCCTACACTCTCAGCATC
miR-2304	137	TTTGTGTGTTTGTGTGTGT
miR-25	134	CATTGCACTTGTCTCGGTCTGAATC
miR-1843	129	ATATGGAGGTCTCTGTCTGGCTATC
miR-106	124	TAAAGTGCTTATAGTGCAGGTAGATC
miR-30c-2*	123	CTGGGAGAAGGCTGTTTACTCTATC
miR-928	121	CTGGTGTGGATGAGTGGCGAA
miR-19b	112	TGTGCAAATCCATGCAAAACTGAATC
miR-1285	111	TCTGGGCAACAAAGTGAGACCATC
miR-106b	109	TAAAGTGCTGACAGTGCAGATATC
miR-2292	108	GATTTGAGATTGTGGAAGGC
miR-1261	106	ATGGATAAGGCATTGGCTTC
miR-1701	102	GGCGATTGTTGGTTGTTG
miR-m108-2-5p.2	101	TCACTAGTCGAGCGGTCC
miR-1408	99	CGGGGAGGGAGGGGGAGGG
miR-151-5p	98	TCGAGGAGCTCACAGTCTAGTATC
miR-10c	97	TACCCTGTAGATCCGGGCTTTT
miR-34b-5p	96	AGGCAGTGTCATTAGCTGATTGTA
miR-1839	95	AAGGTAGATAGAACAGGTCTAATC
miR-28-3p	93	CACTAGATTGTGAGCTCCTGGAATC
miR-144*	93	GGATATCATCATATACTGTAAGATC
miR-744	92	TGCGGGGCTAGGGCTAACAGCAT
miR-279	92	TGACTAGATCCATACTCAGCT
miR-130a	89	CAGTGCAATGTTAAAAGGGCATTATC
miR-17-5p	87	CAAAGTGCTTACAGTGCAGGTAGATC
miR-425	86	AATGACACGATCACTCCCGCTGATC
miR-1177	86	AGCTAGGGTTTAATGGTT
miR-1974	84	TGGTTGTAGTCCGTGCGAGAATACCA
miR-9a	82	TCTTTGGTTATCTAGCTGTATGATC
miR-2f	81	GATTGAAGCTGGATTGTAAT
miR-2390	78	AGTTGTTGTTTTGTGTTTTC
miR-127	76	TCGGATCCGTCTGAGCTTGGCAT
miR-99b	75	CACCCGTAGAACCGACCTTGCGATC
miR-1422i	71	AAAATTGATTGGATTGAAC
let-7j	70	TGAGGTAGTAGATTGTACAGTAGATC
miR-429	69	TAATACTGTCTGGTAAAACCGTATC
miR-2061	69	TTGTATAAGGTACATATGGTTGAGT
miR-1937b	69	ATCCCGGACGAGCCCCCAATC
miR-1274a	68	AGGTCCCTGTTCGGGCGCCA
miR-2127	67	CGGGAGGAGGGAGGGGGG
miR-449a	66	TGGCAGTGTATTGTTAGCTGGTAA
miR-196a	64	TAGGTAGTTTCATGTTGTTGGATC
miR-1816	64	GAGGTTTTGTGTTTAATT
miR-1777	63	GGGAGCGGTCGGGCGGCG
miR-2298	61	TAACTATGTTGTTGTTTGA
miR-200c	61	TAATACTGCCGGGTAATGATGGAATC
miR-143*	61	GGTGCAGTGCTGCATCTCTGGATC
miR-142b	61	CATAAAGTAGAAAGCACTAAAATC
miR-1420d*	61	TCTGGTCCTGGTTGCTCCTCT
miR-341	60	GGTCAGTCGATCGGTCGGTCGGT
miR-125a-5p	60	TCCCTGAGACCCTTTAACCTGTATC
miR-345-3p	58	CCTGTATGGGATCTGGAG
miR-30c-1*	57	CTTGGGCAGCGGGTTGTCGTACTCC
miR-1335	56	CGGCTGAGGTGGGATCCCG
miR-574-5p	55	TGTGTGTGTGTGTGTGTGTGT
miR-2406	55	AAAAAGAAGGAAGCGGATT
miR-379	54	TGGTGGACTGTGGAACGTAGGAA
miR-1647	54	TCTCTGCGCTGATGGTACTTT
let-7k	54	TGAGGTAGTAGATTGAATAGTTATC
miR-2046*	52	TAAATATATGAAGTCAGTACA
miR-1274b	52	TCCCTGTCGGGCAGGCCA
miR-2421	51	ATATTTTTATTGTATCGTTTT
miR-1742	51	GATCGTCGTCGGGACCGG
miR-202-3p	50	TAAAGAGGTGTAGCGCATGGGAAA
miR-200b	50	TAATACTGCCTGGTAATGATGAATC
miR-1421z*	49	TGGCTCAGCGTGTGCCTACCCTAC
miR-1187	49	TTGTGTGTGTGTGTGTGTGTGAAT
miR-1270	47	CTGGAGATATGGAAGAGCTGTGATC
miR-720	46	TCTCGCTGGGGCCTCCAATC
miR-677	45	TACTGTGATGATTGTTCTGA
miR-1421l-2*	45	TCATCCCATCTGACTGGTC
miR-1412	45	TGATGATGAGGAGGACGAGG
miR-92c	44	TATTGCACTCGTCCCGGCCTGA
miR-376a	44	AATCGTAGAGGAAAATCCAC
miR-361-3p	44	TCCCCCAGGTGTGATTCTGATTTGATC
miR-87a-3p	43	TGTCAAGTTTCAAGGGTA
miR-1587	43	GGGCTGGGCGAGGCTGGCA
miR-448	42	TTGCATATGTAGGATGTCCCAA
miR-216a	42	AGAATCTCAGACTGCAACTGTTAA
miR-2b	41	TCACAGCCAGCCTTGATGAA
miR-2365	41	GTTTGCTGCTGTTTCTGATC
miR-671-5p	40	AGGAAGCCCTGGAGGGGCTGGAGATC
miR-1940	40	CTGGAGGACTAAGAAGGCATC
miR-193	40	AACTGGCCTACAAAGTCCTAG
miR-1260	40	ATCCCACCGCTGCCACCA
miR-1259	39	ATATAAATGGACTTAGTTTT
miR-1777a	38	AGGGGGAGGTAGGGGGGCGGG
miR-805	37	GAATTGATCGGAGAAGGC
miR-191*	37	GCTGCGCTTGGATTTCGTCTATC
miR-1493	37	GACTGTCTGGTGGTTGGC
miR-432	36	TCTTGGAGTAGGTCATTGGGTAA
miR-92b	35	TATTGCACTCGTCCCGGCCTCCATC
miR-669n	35	ATTTGTGTGTGTGTGTGTGAAT
miR-589	35	TGAGAACCACGTCTGCTCTGAGTATC
miR-423-3p	35	AAGCTCGGTCTGAGGCCCCTCAGAATC
miR-106b*	35	CCGCACTGTGGGTACTTGCTGAATC
miR-11	34	CATCACAGTCAGAGTTCTAGCT
miR-139-3p	33	TGGAGACGCGGCCCTGTTGGAGA
miR-148b-5p	32	GAAGTTCTGTTATACACTCAGGATC
miR-576-5p	31	ATTTGATTTCTCATATCTTT
miR-380-5p	31	ATGGTTGACCATAGAACATGCATC
miR-1357	31	ATTATGAGATCTGAGGGGATT
miR-1262	31	GATGGGTGAATTTGTAGAAGGAATC
miR-629	30	TGGGTTTACCTTGGGAGAA
miR-485	30	AGAGGCTGGCCGTGATGAATTCGT
miR-30b	30	TGTAAACATCCTACACTCAGCTATC
miR-203	30	TGAAATGTTTAGGACCACTAGTATC
miR-1722*	30	TAGAACATCACCAAGGCGAAGT
miR-1386	30	CATCCTGGCTGCTGCCTA
miR-507	29	TGATTGGCACCTCTTAGAGTGAA
miR-125	29	CCCCTGAGACCCTAACTTGTGAATC
miR-1182	29	GCAGGGCTTGCGGAGGGAGGGGAC
miR-342-5p	28	GGGGTGCTATCTGTGATTGAGGATC
miR-2444	28	TTTGTGTTATTTTTTGAATTGT
miR-1282	28	TCGTATGCCGTCTTTCTGCTTG
miR-15a	27	TAGCAGCACATAATGGTTATC
miR-553	26	AGAAAAGAGTGGGTTTTTGTTTT
miR-373	26	GAAGTGCTTCGATTTTGGGGTGTATC
miR-24-2*	26	GTGCCTACTGAGCTGAAACACAGATC
miR-2308	26	TGGGGCTGAGCGAGAGTAA
miR-2015*	26	TCAGTGTGATTGTGGATGGGGA
miR-1823	26	TACTGGAGCGTTTGGAGTTA
miR-934	25	TGTTACTACTGAAAAACTG
miR-369-3p	25	AGTATAATACATGTTGATCGTTGT
miR-1597	25	TGAAGGAGGCTGCAAGCTGATGCA
miR-137b	25	TTATTGCTGGAGAATACGCGTAGATC
miR-1224-5p	25	GTGAGGACTCGGGAGGTGGAGGGTAATC
lin-4-3p	25	ACAGTCAGATGATCTAGAGGGTAT
miR-727*	24	TCTGTCTTCAATGCCTCGCTCAGC
miR-455*	24	CAGTCCATGGGCATATACACCA
miR-27a*	24	AGGGCTTAGCTGCTTGTGAGCAATC
miR-1636	23	TGAAGGTGATGGAGGGGTGT
miR-1434	23	GAGCGTGATGATAAAATT
miR-513c	22	TTCGCAAGAAGGTGTCATTCAT
miR-483	22	AGCGACTGGGAGAAAGAGAAGGCAG
miR-455-3p	22	GCAGTCCATGGGCATATACAA
miR-221*	22	ACCTGGCATACAATGTAGATTTCATC
miR-218*	22	AAAGATGGTTCTGAAGCT
miR-20	22	CAAAGTGCTCATAGTGCAGGTAGATC
miR-1199	22	CTAGTCCCGGTCGGCCGG
miR-466b-5p	21	GTATGAGTGTGTAATTACATG
miR-302e	21	TAAAGTGCTATCCATTCTTT
miR-2753	21	TCAAATGGCAGAAGACTTA
miR-1787	21	TGTTGTTTGGGAAGAAGGGA
miR-141	21	TAACACTGTCTGGTAAACATGGCATC
miR-489	20	TGACATCACATATACGGCAGCATC
miR-466j	20	TGTGTATGGATGTGCATGTGTGT
miR-425*	20	CCATCGGGAATGTCGTGTCCGCATC
miR-339-3p	20	TGAGCGCCTCGACGACACAGCCGATC
miR-532-5p	19	CATGCCTTGAGTGTAGGAATC
miR-2751	19	GCTGGGCCTGGAGGTTTC
miR-2284g	19	AAAGTTCTGAGGCTTTTT
miR-2284a	19	AAAAGTTGATGGTGTTTCTT
miR-1599	19	GGGATGGGAGGAAAAAAAATGAAGA
miR-1500	19	ATAATAAGACTGTCACTCTGATGA
miR-1275	19	GTGGGGGAGAGGCTGTAATC
miR-27c	18	TTCACAGTGGTTAAGTTCTGATC
miR-2397	18	CGGAGCAGGGCAAGAAGCT
miR-2354	18	TGTAGGTTGGTTCTTTAGG
miR-2209b*	18	AGTGTAAGGAAGCTCTCTCTCCCTC
miR-1777b	18	GCGCGCGGGTCGGGGGGCGGGG
miR-632	17	GGTTTGCTTCCTGATGGGG
miR-584	17	TTATGGTTTGCCTGGGACTGTATC
miR-381	17	TATACAAGGGCAAGCTCTCTGTATC
miR-150*	17	CTGGTACAGGCCTGGGGGACATATC
miR-885	16	AGGAGCGTGGTGTAGTCGATG
miR-139	16	ATCTACAGTGCACGTGTCTCCAGT
miR-92	15	GATTGCTCACTATTTAATTATCG
miR-244	15	GTCTTTGTTGTCTAGTGGTATG
miR-998	14	TAGCACCATGGGATTCAGCT
miR-2730	14	TGAGGGTAACACCTCATGG
miR-2021	14	TGTGTAGTCGGTGTTTCTGCA
miR-14	14	TCAGTCTTTTTCTCTCTCCTAT
miR-1388*	14	TGACTGTCTAACCTGAGAGG
miR-100*	14	CAATGCTTGTATCTTTTGGATGATG
miR-970	13	TCATAAGACACACGCGGCTCTTTT
miR-665	13	ACCAGGAGGCTGAGGTCCCTTAC
miR-276-5p	13	AGCGAGGTATGGTGTTCT
miR-1284	13	TCTATAACAGACCCTCTTTGC
miR-920	12	GTGGAGCGTGTGGAAGCGAA
miR-548e	12	CAAAACGAGACGTATTTTGCA
miR-2482	12	GTTGCTTTTTTGTCGTCTTT
miR-216-3p	12	CTTCTATAACGTCGGATGATT
miR-202	12	AGAGGTGTAGGGCATGGGAA
miR-1566	12	CGTGGACAGGACGCTCTCGGG
miR-1558	12	CTCTGTGAGTGGGAGCTACGTG
miR-981	11	TTCGTTGTCGTCAAAACCT
miR-648	11	AGCTGTCAGGGCACATGGT
miR-470	11	TTCTTTGGACTGGTGCACAGGTGGT
miR-33b	11	TATGATTGTTGTTGCTATTG
miR-2449	11	CGGGCAGGCGACAGAGGG
miR-1759	11	TAGGCGTAGGGGGAAGAGGTGACT
miR-1628	11	AAGAGCTTTCTCTGTTGCTGTCC
miR-2305	10	CGGGGGTGGCGGGGAGTT
miR-190	10	TATATTTTAATATGATTGGTTGT
miR-320c	9	AGAAAGTTGGTTGAGAGTGT
miR-1951	9	GACTGGAGACTGGTGGGCT
miR-1770	9	CTCGGGAGGAGGGAGGGGGG
miR-1704	9	ACACAGATTGATTGGCGTACA
miR-1594	9	GGTGGGGTGAGTTGGGGTGT
miR-1250	9	AGGTGCTGGAGGTGGTTT
miR-34b	8	TATGCAGGTAATTACCGATTG
miR-2440	8	TCTGTGATATACCCTGGA
miR-1400*	8	GATGGACAGTGCTATGGGGGA
miR-1224	8	TGAGGACTCGGGACGGCGGA
miR-877	7	GTCAAGGAATGGTCGCAGGG
miR-748	7	TGAGGAAGTGGTAAGGAG
miR-263b	7	TTGGCACGTGGCAAGTTTTCAC
miR-2441	7	AGCAGTACAGACCGTGGGAG
miR-1b	7	TGTAATGTTAGCAGTGTAGACT
miR-148a*	7	CAAAGTTCTGAGACACTCCGAATC
miR-467g	6	TATACAGACACACATATTAT
miR-669a	5	AGTTGTGTCGGCATGTCAGT
miR-27d	5	TTCACAGTGGCTAACTTC
miR-796	4	TGGGAAATTTAGTTGAGGATGTAA
miR-762	4	GGGCTGGGGGCCGGGTGACGAGCA
miR-2448	4	GTGGTTGACTGGATCGTGAGGA
miR-1419c*	4	ATGATGTCGGTCACCCAGCAGGCGC
miR-1498	3	AGGACTGTAGTTAGCGAATTCGGC
miR-149*	3	AGGAGAGGGGGGGGCTGTC
miR-1363*	3	AGTCAGATCGCCCTGGTGCTGTCCG
let-7a	3	TATGTAAATGTTGGATGGCT
miR-875-3p	2	CATGAAATTCTGAGGCATG
miR-1421c*	2	TGCTGCATCCGTGGACATCC
miR-61	1	TGACTAGACACTTACTCATC
miR-1902	1	AAGAGGACTGTAGTAGGCATGACT
miR-1228*	1	CTGGGGCGGGGGACAGGTGTGG
		http://www.mirbase.org/search.shtml
