# Supplementary material for: High-throughput sequencing of RNAs isolated by cross-linking immunoprecipitation (HITS-CLIP) reveals Argonaute-associated microRNAs and targets in Schistosoma japonicum
Source: Parasit Vectors. 2015 Nov 14;8:589. doi: 10.1186/s13071-015-1203-9 (PMC4650335; doi:10.1186/s13071-015-1203-9)
Supplement: Additional file 3: — Sequences of SjAgo-associated novel miRNAs by the HITS-CLIP assay. (XLSX 16 kb) [file 13071_2015_1203_MOESM3_ESM.xlsx]

## Sheet: Sheet1
256 novel miRNAs in Schistosoma japonicum
>CLIP1-m0001_5p 17
TAGGTGAAGGCAGGATTGTTGT
>CLIP1-m0002_3p 10
TATATATAGTTTGTACGGTC
>CLIP1-m0003_5p 24
GAGTTGGTTGGAGAATGTTGA
>CLIP1-m0004_3p 15
GATTGTAATAATTGCTGTTCT
>CLIP1-m0005_3p 25
CCTTGGATCGACTAGTTGGTGAGG
>CLIP1-m0006_3p 10
AGTTAGCTGGTCCGGTAGAATT
>CLIP1-m0007_5p 20
ACTCTTGATTTGTTGGATGACC
>CLIP1-m0008_5p 20
ACTCTTGATTTGTTGGATGACC
>CLIP1-m0009_5p 22
TACATTTTGTTCTATTTGGGGC
>CLIP1-m0010_5p 13
AGGGGATCTGTCACGCTATGACC
>CLIP1-m0011_5p 18
ATGGAACTAGTCTTTATCGCCT
>CLIP1-m0012_5p 10
TCTGTCGTTATGTAGAAGATGGCC
>CLIP1-m0013_3p 11
CTCTCGGGTTCTTTGGAAGG
>CLIP1-m0014_3p 13
CACTTTGAAGGTTGTAGAACGCTC
>CLIP1-m0015_5p 27
CTGGTTACAATAATAGTAATATTG
>CLIP1-m0016_3p 27
TGGAGATCGAACCCAGGACCCTCT
>CLIP1-m0017_5p 14
CCTGTTGTCCCATAATGTCT
>CLIP1-m0018_3p 19
TCCCGCGTGGTCTAGCGGTTAG
>CLIP1-m0019_3p 21
GGCGTAGAACTGGTGTTTGTCT
>CLIP1-m0020_3p 11
TATATTAGAAGTTGGATGACT
>CLIP1-m0021_5p 11
CGTCCTATTTGGGATTCCTCGGC
>CLIP1-m0022_3p 13
AGTCATGCCCTACTTCAATAA
>CLIP1-m0023_3p 44
TACATTGTTCGTCTTCATCTGCAT
>CLIP1-m0024_5p 51
TGTATATATATACATATATATG
>CLIP1-m0025_5p 19
CACTGGACAAGTAGGATGCAAC
>CLIP1-m0026_5p 34
TGAAAGACGATGGTAGTGAG
>CLIP1-m0027_5p 19
TCAGAATACTAGTTATTCTTA
>CLIP1-m0028_3p 17
TGGTTCAATAATACTGATCGTTGA
>CLIP1-m0029_3p 22
AGCTGAAAGCTTGGAGGTGTAG
>CLIP1-m0030_3p 27
ACTGATCGAGCATGGATTCGCGAC
>CLIP1-m0031_3p 27
ACTGATCGAGCATGGATTCGCGAC
>CLIP1-m0032_3p 23
TATATCTGTCTTCAGTGACTCGGC
>CLIP1-m0033_5p 15
GGTGGATGGTAGAAGAAAACGGA
>CLIP1-m0034_3p 16
ACTAGGCTACTGTGTCGAGAC
>CLIP1-m0035_5p 14
TGCAAAGTGTGGTTGGATGATG
>CLIP1-m0036_5p 14
TGCAAAGTGTGGTTGGATGATG
>CLIP1-m0037_5p 15
TGTGTATGTGGTCGGTCGAGC
>CLIP1-m0038_3p 17
CGGACTGGGTTTGGTTATGATT
>CLIP1-m0039_3p 25
CGTGGATTGTCGGTTGATGA
>CLIP1-m0040_5p 52
CACTGGAATGAAGTTCCTGTCTAT
>CLIP1-m0041_5p 29
GATTAGTTTATTCGAGGATTTCA
>CLIP1-m0042_5p 13
TGCATTAATCACACTAAATCGTCG
>CLIP1-m0043_3p 18
TATATATATCGTCTAGTGAC
>CLIP1-m0044_3p 10
CTAGGCTATTGAGTTCGGACAACT
>CLIP1-m0045_3p 13
TCTGAAGCTATGTAAGCTCC
>CLIP1-m0046_3p 68
GCTTTACCATCGTTGGATGACA
>CLIP1-m0047_3p 11
GCAGTCTACGATCGAGGACAATGA
>CLIP1-m0048_3p 10
GTTTCGAATTGTTGGAAGTCA
>CLIP1-m0049_3p 19
AAAGGCATGATTGTTAGACG
>CLIP1-m0050_5p 35
GAATTCTATCAATCCCAAATGAGG
>CLIP1-m0051_3p 13
TATAACTGATCTTTGTCATCT
>CLIP1-m0052_3p 31
TGTAGTATCATGCTTACAGTTGG
>CLIP1-m0053_3p 24
GGTTTTCGTAACGATCGGTCGT
>CLIP1-m0054_3p 11
ATTGTATCGCTGGTCTTACGT
>CLIP1-m0055_5p 15
TATTAGTGATCGTTGTGATATTT
>CLIP1-m0056_3p 26
TGACTTAGAATGTTGGCTGGCA
>CLIP1-m0057_3p 18
TGCTGATTAGAGGATGAGTT
>CLIP1-m0058_3p 19
TATTGTGTCGCTGGTCCTACGT
>CLIP1-m0059_5p 13
TGCATTAATCACACTAAATCGTCG
>CLIP1-m0060_3p 12
CATCCGAGTCTAGATAGGAAC
>CLIP1-m0061_3p 11
AGTTGATTTTGTTCGTCGGAA
>CLIP1-m0062_5p 22
CCTATTCAGGTTGTGTTTTCA
>CLIP1-m0063_5p 39
ACCTAAGATAGAGTTGGTTG
>CLIP1-m0064_5p 56
TGTAAGGTTGTTAGTGATGTGTC
>CLIP1-m0065_3p 53
CTGAAATGTCGGCAGAGAACAG
>CLIP1-m0066_3p 56
TGTAAGGTTGTTAGTGATGTGTC
>CLIP1-m0067_3p 56
TGTAAGGTTGTTAGTGATGTGTC
>CLIP1-m0068_3p 29
TGTTGTATTTGAGGATCTTACT
>CLIP1-m0069_3p 14
TGTCTAATTTGAGTGCCTCGGC
>CLIP1-m0070_5p 11
TTTTGTTCTGATTTGGAATGTAG
>CLIP1-m0071_5p 35
GAATTCTATCAATCCCAAATGAGG
>CLIP1-m0072_5p 12
AAGTGAAGACCGGTATTAGACA
>CLIP1-m0073_5p 12
AAGTGAAGACCGGTATTAGACA
>CLIP1-m0074_3p 29
CACAAGCTAAAAGTACGTGATCT
>CLIP1-m0075_3p 41
AAAAGCACTTCTCTTGAGGATAA
>CLIP1-m0076_5p 27
TGGAGATCGAACCCAGGACCCTCT
>CLIP1-m0077_3p 16
GCAGTGTTGTCCTGGGTCTG
>CLIP1-m0078_3p 16
GCAGTGTTGTCCTGGGTCTG
>CLIP1-m0079_3p 15
TTAGTGATTGGATATGGGAC
>CLIP1-m0080_5p 11
CGGAGTATAGTAGCACCTCTT
>CLIP1-m0081_3p 10
CACTGGAATGTTGGCAGAGAACAG
>CLIP1-m0082_5p 38
CGTGGATCTGTCATGCTGTGGTC
>CLIP1-m0083_5p 11
CTCTCTGAGTAATTAGCTCAG
>CLIP1-m0084_3p 10
ATTTGATTGTTGAAGGCAAGTCAC
>CLIP1-m0085_3p 44
TACATTGTTCGTCTTCATCTGCAT
>CLIP1-m0086_5p 18
TGATATGTATCTTGGTCGTTGT
>CLIP1-m0087_3p 26
TGTATTTTGTTCCATAATGACG
>CLIP1-m0088_3p 13
AGTCATGCCCTACTTCAATAA
>CLIP1-m0089_5p 11
AACCATCGTGGGTAGCATCTCTC
>CLIP1-m0090_5p 13
TATGATACGGTGGTTGTAGAATA
>CLIP1-m0091_5p 26
TCTGACTTCAGTGCCATGCTCAGC
>CLIP1-m0092_3p 13
TATAAGTGGTTTGACTTCGGTTGC
>CLIP1-m0093_3p 20
GTTTGTTGGTCTGCGGATGATA
>CLIP1-m0094_5p 13
TGCATTAATCACACTAAATCGTCG
>CLIP1-m0095_3p 132
AATAATAATAGTAGTAGTAGTAG
>CLIP1-m0096_5p 11
TCGTCGGTGTGTTGAGGCATGT
>CLIP1-m0097_3p 12
CTATTGATTCTGAGGTTACTGC
>CLIP1-m0098_3p 16
ACTAGGCTACTGTGTCGAGAC
>CLIP1-m0099_5p 10
GCTCTGGGAGTCGGAAGGTCT
>CLIP1-m0100_3p 11
ATTATTTGGAGTTCGTCGGATACT
>CLIP1-m0101_5p 14
CAATGACGAAGGATGATCGTCGT
>CLIP1-m0102_5p 78
TACGGTTGGTTGATAACTTCTGCG
>CLIP1-m0103_3p 27
ACTGAATAGCTGTTTTGTCC
>CLIP1-m0104_5p 132
AATAATAATAGTAGTAGTAGTAG
>CLIP1-m0105_5p 36
GTGGATCTGTCACACTGTGGTC
>CLIP1-m0106_5p 11
GTTGGTTCATTCGTCTTGTGTTCT
>CLIP1-m0107_3p 24
TCTGTGTCACGTAAGTTCCAG
>CLIP1-m0108_3p 17
CGAGTTTTAGTCATGATCAGTTGT
>CLIP1-m0109_5p 32
CGTGGATCTGTCACGCCGTGGTC
>CLIP1-m0110_5p 11
ACTTTTGATCTGTCTGATGGTT
>CLIP1-m0111_3p 15
CCCACCGGAGTTTTCCCCAA
>CLIP1-m0112_3p 23
AACACTGTAGCCAGGACTCCATG
>CLIP1-m0113_3p 21
CGCGTTTCGACCTATTTGGGAC
>CLIP1-m0114_5p 38
TTCATGATGCATTCTGCCCAC
>CLIP1-m0115_3p 15
CACAAGTTTCGTCCTATTAGGGAC
>CLIP1-m0116_3p 15
TGTTGATATGAGGATAGTAA
>CLIP1-m0117_5p 12
GTGTTTACGTCTCATGTCGAAC
>CLIP1-m0118_3p 14
TATGAGTCGATTCTGTCTGGTTGG
>CLIP1-m0119_3p 10
GGTTGATCGTTGTGTGATGA
>CLIP1-m0120_5p 14
CGTGGATCAGTCGCACATTAGTC
>CLIP1-m0121_3p 17
TGTAGAAGTGATCTTTGTCGTTT
>CLIP1-m0122_3p 13
TTGCACGTTAAGACGTCGGTAATC
>CLIP1-m0123_5p 13
TTACTGGTAGTTGAATGTGC
>CLIP1-m0124_5p 10
CATATAGAAGTAGATTAGGAATAA
>CLIP1-m0125_5p 19
ATGGACTGAAATTGATCATTC
>CLIP1-m0126_3p 120
TAGGGACTGTTTTTCTGGAACATG
>CLIP1-m0127_3p 11
TGCTGGGAGTCGATATCGTTT
>CLIP1-m0128_5p 17
ATTACTGTGTTGTTTTGGACGAGG
>CLIP1-m0129_3p 24
AAGGTACTTCGGATCCGTCGGT
>CLIP1-m0130_3p 26
AGAAAACTGATCTTTGTCCTCG
>CLIP1-m0131_3p 288
TGCATCATACAACAATTGTTAC
>CLIP1-m0132_5p 10
TGATAGTTTGAAGATCGTCGT
>CLIP1-m0133_3p 19
TATTGTGTCGCTGGTCCTACGT
>CLIP1-m0134_3p 31
TTCAGTATATTGCGTAGAGG
>CLIP1-m0135_5p 14
TGTGGAGATTGTTGGATGTTA
>CLIP1-m0136_3p 19
TATTGTGTCGCTGGTCCTACGT
>CLIP1-m0137_5p 24
GAGTTGGTTGGAGAATGTTGA
>CLIP1-m0138_3p 56
TGTAAGGTTGTTAGTGATGTGTC
>CLIP1-m0139_5p 13
ATATTTTTCACCATACGTGGCTAT
>CLIP1-m0140_5p 15
TAGTTGGTTTGATTGTGAAGCT
>CLIP1-m0141_5p 15
TAGTTGGTTTGATTGTGAAGCT
>CLIP1-m0142_5p 33
CGTTTGAAAATAAGGACTGTTGT
>CLIP1-m0143_3p 26
TCGTGATCCTATTGGAGCTTCTT
>CLIP1-m0144_5p 29
GATTAGTTTATTCGAGGATTTCA
>CLIP1-m0145_3p 10
ACAATGGATGATCGTCGTGT
>CLIP1-m0146_5p 13
TGACTATTTGTTTTCCGTCGGCT
>CLIP1-m0147_3p 11
CACAATTCTGAACTCTTGAC
>CLIP1-m0148_5p 21
TCGTGGAATCTGATAGGCAT
>CLIP1-m0149_5p 17
TCTGTCTTCAGTGTCTCACTAGGC
>CLIP1-m0150_5p 10
TGGACGTGGGAATTCTACCA
>CLIP1-m0151_5p 12
AAGTGAAGACCGGTATTAGACA
>CLIP1-m0152_3p 20
CATTTAATTGAGATTCGTCGTC
>CLIP1-m0153_3p 57
CATAGAACTAATCATTGTAATCC
>CLIP1-m0154_3p 13
TGTTTGTAGATAGTCGGATGAAA
>CLIP1-m0155_5p 58
AAAATCTGTTGGCTCTGAATATT
>CLIP1-m0156_3p 25
CTGAACTCCGATAATCGCTCAG
>CLIP1-m0157_5p 23
CGCTCTTTTAATCGTCTAACT
>CLIP1-m0158_5p 19
CACAGAGTTTGTAGTCGGCGATA
>CLIP1-m0159_5p 19
CACAGAGTTTGTAGTCGGCGATA
>CLIP1-m0160_5p 19
CACAGAGTTTGTAGTCGGCGATA
>CLIP1-m0161_5p 19
CACAGAGTTTGTAGTCGGCGATA
>CLIP1-m0162_3p 14
GTTTTGACGTTCGAACTGAA
>CLIP1-m0163_5p 35
TGGAATGGATTGTTTGGATGACT
>CLIP1-m0164_3p 16
ATGTACGGTTGGTATTGGGA
>CLIP1-m0165_3p 16
GACCTTGATCGGTCAATATCATTC
>CLIP1-m0166_3p 16
GACCTTGATCGGTCAATATCATTC
>CLIP1-m0167_5p 42
GTTTCAGGACCTTGTATGGCACT
>CLIP1-m0168_5p 27
ACAGAGGTGGTTGGAGAATGC
>CLIP1-m0169_3p 102
TATGTTGGTATTGTCAATTG
>CLIP1-m0170_3p 36
CACCGTAGCGTAGGATTGTTGT
>CLIP1-m0171_5p 14
CGTTTCGTCTTATTCGGGAC
>CLIP1-m0172_5p 14
CGTTTCGTCTTATTCGGGAC
>CLIP1-m0173_5p 15
TGCTGATTGTCTGGATGGGAA
>CLIP1-m0174_3p 11
GATGGATGGATGAATGGATGGA
>CLIP1-m0175_5p 19
TACCTCACGTACTATTACGACTCA
>CLIP1-m0176_5p 11
TTTTGTTCTGATTTGGAATGTAG
>CLIP1-m0177_5p 25
TCTGAGTTTGCGACTAGCAGGGT
>CLIP1-m0178_3p 13
GGCATTCCTGGTTGTCGTGAA
>CLIP1-m0179_5p 53
TGCGAAATCTCATAGTACTCACTC
>CLIP1-m0180_5p 53
TGCGAAATCTCATAGTACTCACTC
>CLIP1-m0181_5p 53
TGCGAAATCTCATAGTACTCACTC
>CLIP1-m0182_3p 22
TGCGTGATATAGTGTACTGTAACA
>CLIP1-m0183_3p 19
GCGAGGACAGAAGGCGAAGG
>CLIP1-m0184_3p 29
TGTTGTATTTGAGGATCTTACT
>CLIP1-m0185_5p 39
CTTGTAGTAAAGTGTTATTTCG
>CLIP1-m0186_3p 26
GTTGGTTACTGAACGAAGGGATG
>CLIP1-m0187_3p 17
ATATATATATATTCGTCTGATGCT
>CLIP1-m0188_3p 14
GGGACTCGTCAGCTGGATGTATC
>CLIP1-m0189_5p 20
GGTTGGTCTATCGGCTCATGTTCT
>CLIP1-m0190_5p 13
CAACACTGGTTTTAATTTGTTAT
>CLIP1-m0191_5p 11
ACTTTTGATCTGTCTGATGGTT
>CLIP1-m0192_5p 13
TTACTGGTAGTTGAATGTGC
>CLIP1-m0193_5p 17
TCTGTCTTCAGTGTCTCACTAGGC
>CLIP1-m0194_3p 19
TCCCGCGTGGTCTAGCGGTTAG
>CLIP1-m0195_3p 10
GCTATGATTGGCGTTTCACCGGTG
>CLIP1-m0196_5p 22
GATATTCAGACTGTATCGTTGT
>CLIP1-m0197_3p 11
GTTTTGTAATAAAATCGTCGGT
>CLIP1-m0198_5p 15
TGTGTATGTGGTCGGTCGAGC
>CLIP1-m0199_3p 25
CGTGGATTGTCGGTTGATGA
>CLIP1-m0200_3p 25
CGTGGATTGTCGGTTGATGA
>CLIP1-m0201_5p 11
TTTTATCCCATTATCGTCGCTAC
>CLIP1-m0202_5p 10
ACGGTTGAGATTGTTGGAGTAATA
>CLIP1-m0203_3p 12
CCTATTGTTACCGAGGCTGCTGC
>CLIP1-m0204_3p 16
TCTTGGTTGTCGTTGGTGGGTGC
>CLIP1-m0205_5p 13
TTACTGGTAGTTGAATGTGC
>CLIP1-m0206_3p 20
GAGGTATCAGTCGGTTCGTCA
>CLIP1-m0207_3p 10
TAGAGAATGCTGGTCGGCGGCC
>CLIP1-m0208_3p 56
TGTAAGGTTGTTAGTGATGTGTC
>CLIP1-m0209_5p 11
TTTTGTTCTGATTTGGAATGTAG
>CLIP1-m0210_5p 16
GGGAGATCAGAGCGTGTTCA
>CLIP1-m0211_3p 20
GATGGACGTTGACCTCTATGGC
>CLIP1-m0212_5p 20
GGTTGGTCTATCGGCTCATGTTCT
>CLIP1-m0213_5p 27
TGGAGATCGAACCCAGGACCCTCT
>CLIP1-m0214_3p 17
TTTGTACTTTGAATAGTAAACGAT
>CLIP1-m0215_5p 15
GTATGTATGTCGACTGATGGCATC
>CLIP1-m0216_3p 26
CCCCGACCAGGACTAGAACC
>CLIP1-m0217_5p 11
TTTTGTTCTGATTTGGAATGTAG
>CLIP1-m0218_3p 28
AAAAGATTAGAAGTCGGATGTCC
>CLIP1-m0219_3p 88
GTTTGCACGTTGCATGTGATG
>CLIP1-m0220_3p 88
GTTTGCACGTTGCATGTGATG
>CLIP1-m0221_3p 88
GTTTGCACGTTGCATGTGATG
>CLIP1-m0222_3p 88
GTTTGCACGTTGCATGTGATG
>CLIP1-m0223_3p 88
GTTTGCACGTTGCATGTGATG
>CLIP1-m0224_5p 14
AAATTTCACTTCTGATCTGTCGT
>CLIP1-m0225_3p 24
TGGGTGTAAGTTGATTGGCGT
>CLIP1-m0226_3p 13
AGTCATGCCCTACTTCAATAA
>CLIP1-m0227_3p 19
TCCCGCGTGGTCTAGCGGTTAG
>CLIP1-m0228_5p 13
TTACTGGTAGTTGAATGTGC
>CLIP1-m0229_5p 13
TGTTATTCCAGTTGTCGGTT
>CLIP1-m0230_5p 11
TTTTGTTCTGATTTGGAATGTAG
>CLIP1-m0231_5p 16
TGTTTATGGGAAGATCCGTTGT
>CLIP1-m0232_3p 27
ACTGATCGAGCATGGATTCGCGAC
>CLIP1-m0233_5p 19
CACAGAGTTTGTAGTCGGCGATA
>CLIP1-m0234_5p 19
CACAGAGTTTGTAGTCGGCGATA
>CLIP1-m0235_3p 25
CGTGGATTGTCGGTTGATGA
>CLIP1-m0236_5p 15
TGTGTATGTGGTCGGTCGAGC
>CLIP1-m0237_5p 15
TGTGTATGTGGTCGGTCGAGC
>CLIP1-m0238_3p 25
CGTGGATTGTCGGTTGATGA
>CLIP1-m0239_5p 10
CATATAGAAGTAGATTAGGAATAA
>CLIP1-m0240_5p 13
TTACTGGTAGTTGAATGTGC
>CLIP1-m0241_5p 11
TTTTGTTCTGATTTGGAATGTAG
>CLIP1-m0242_5p 11
TTTTGTTCTGATTTGGAATGTAG
>CLIP1-m0243_5p 19
CACAGAGTTTGTAGTCGGCGATA
>CLIP1-m0244_5p 15
TGTGTATGTGGTCGGTCGAGC
>CLIP1-m0245_3p 25
CGTGGATTGTCGGTTGATGA
>CLIP1-m0246_5p 13
TTACTGGTAGTTGAATGTGC
>CLIP1-m0247_5p 12
TAGCAGAGAGCTGGATCAGAAGTA
>CLIP1-m0248_5p 11
TTTTGTTCTGATTTGGAATGTAG
>CLIP1-m0249_3p 19
TCCCGCGTGGTCTAGCGGTTAG
>CLIP1-m0250_3p 19
TCCCGCGTGGTCTAGCGGTTAG
>CLIP1-m0251_5p 20
TACGTGCAGTGTGATTGATTGGT
>CLIP1-m0252_5p 12
AGGTGTTGTAAAGATTGTTGA
>CLIP1-m0253_5p 20
TGTTGGAGTGACCGTCTCCTAGT
>CLIP1-m0254_3p 10
CATTGTTCCTTGGATCGGTCGC
>CLIP1-m0255_3p 18
TTCCATATATATCTTGTATATGCG
>CLIP1-m0256_3p 33
GTCTTTTGGATTGTCTTCTTG
