# Supplementary material for: High-throughput sequencing of RNAs isolated by cross-linking immunoprecipitation (HITS-CLIP) reveals Argonaute-associated microRNAs and targets in Schistosoma japonicum
Source: Parasit Vectors. 2015 Nov 14;8:589. doi: 10.1186/s13071-015-1203-9 (PMC4650335; doi:10.1186/s13071-015-1203-9)
Supplement: Additional file 5: — Sequences of SjAgo-associated known miRNAs and targets detected by the HITS-CLIP assay. (XLS 137 kb) [file 13071_2015_1203_MOESM5_ESM.xls]

## Sheet: known miRNAs and targets
513 putative known miRNAs and their potential target sites
>miR-143	23	t0085392
miRNA 3' CUAUCGAUGUCACGA--AGUAGAGU- 5'
||||||: | || ||||||||
target 5' CAUAGCUGGA---CUUAUCAUCUCAA 3'
>miR-143	23	t0107983
miRNA 3' CUAUCGAUGUCACGA--AGUAGAGU- 5'
||||||: | || ||||||||
target 5' CAUAGCUGGA---CUUAUCAUCUCAA 3'
>miR-143	23	t0140838
miRNA 3' CUAUCGAUGUCAC---G--AAGUAGAGU- 5'
||||||| | | | ||:||:||:
target 5' AAUAGCUAGUG-GAAACAUUUUAUUUCGU 3'
>miR-143	23	t0142242
miRNA 3' CUAUCGAUGUCACGAAGUAGAGU- 5'
||:|||| :| | |||||||:
target 5' UAUGGCUAGGG-GG-UCAUCUCGA 3'
>miR-143	23	t0162428
miRNA 3' -CUAUCGAUG---UCACGAAGUAGAGU 5'
||||||||: :|| |:||:||
target 5' UGAUAGCUAUCAUGGUUGGUUAUUUCC 3'
>miR-143	23	t0180362
miRNA 3' CUAUCGAUGUCAC---G--AAGUAGAGU- 5'
||||||| | | | ||:||:||:
target 5' AAUAGCUAGUG-GAAACAUUUUAUUUCGU 3'
>miR-143	23	t0191644
miRNA 3' CUAUCGAUGUCACGAAGUAGAGU- 5'
||||||::| ||||||||||
target 5' AAUAGCUGUAUUUCUUCAUCUCAA 3'
>miR-143	23	t0207122
miRNA 3' CUAUCGAUGUCACGA--AGUAGAGU- 5'
||||||: | || ||||||||
target 5' CAUAGCUGGA---CUUAUCAUCUCAA 3'
>miR-143	23	t0230498
miRNA 3' CUAUCGAUGUCACGAAGUAGAGU 5'
:||||||: | |:||||:
target 5' CGUAGCUAUUUUAG-UUAUCUUU 3'
>miR-143	23	t0266292
miRNA 3' CUAUCGAUGUCACGAAGUAGAGU 5'
||:|||| :| | ||||:||
target 5' UAUGGCUAGGG-GG-UCAUUUC- 3'
>miR-143	23	t0273642
miRNA 3' CUAUCGAUGUCACGAAGUAGAGU 5'
||:|||| :| | ||||:||
target 5' UAUGGCUAGGG-GG-UCAUUUCG 3'
>miR-143	23	t0312746
miRNA 3' CUAUCGAUGUCACGAAGUAGAGU- 5'
||:|||| :| | ||||:||:
target 5' UAUGGCUAGGG-GG-UCAUUUCGA 3'
>miR-143	23	t0346165
miRNA 3' CUAUCGAUGUCACGAAGUAGAGU- 5'
||:|||| :| | |||||||:
target 5' UAUGGCUAGGG-GG-UCAUCUCGA 3'
>miR-143	23	t0347592
miRNA 3' CUAUCGAUGUCACGAAGUAGAGU- 5'
||:|||| :| | |||||||:
target 5' UAUGGCUAGGG-GG-UCAUCUCGA 3'
>miR-143	23	t0396034
miRNA 3' -CUAUCGAUG-UC--ACGAAGUAGAGU- 5'
|||||||:| | || |:||:|||
target 5' UGAUAGCUGCUAUUUUGAGUUAUUUCAU 3'
>miR-143	23	t0415592
miRNA 3' -CUAUCGAUG---UCACGAAGUAGAGU 5'
||||||||| :|| |:||:||
target 5' UGAUAGCUACCAUGGUUGGUUAUUUCC 3'
>let-7	22	t0026769
miRNA 3' UUGAUAUGUUGGAUGAUGGAGU 5'
|:||||| :|| |||:||:
target 5' CAUUAUAC--UCU-CUAUCUUG 3'
>let-7	22	t0087355
miRNA 3' -UUGAUAUGUUGGAU--GAUGGAGU- 5'
:|:||||||| || :||:|||:
target 5' AGAUUAUACAAAGUAUUUUAUCUCGA 3'
>let-7	22	t0102551
miRNA 3' UUGAUAUGUUGGAUGAUGGAGU 5'
|||||:|||:| :||||||
target 5' UACUAUGCAAUCAUUUACCUC- 3'
>let-7	22	t0120371
miRNA 3' -UUGAUAUGU--UGGAUGAUGGAGU 5'
||||:|||| ||: :|||:||
target 5' UAACUGUACAUUACUCUUUACUUCC 3'
>let-7	22	t0126368
miRNA 3' -UUGAUAUGUUGGAUGAUGGAGU 5'
|||||||: :| ||||:||:
target 5' AAACUAUAUCGUCAACUAUCUUC 3'
>let-7	22	t0190936
miRNA 3' UUGAUAUGUUGGAU-GAUGGAGU 5'
|:||||| :|:|| :|||:||
target 5' UAUUAUAC-GCUUAGUUACUUCU 3'
>let-7	22	t0224040
miRNA 3' -UUGAUAUGUUGGAUGAUGGAGU- 5'
:|||||||| :| :||:||:|
target 5' CGACUAUACA-UC--UUAUCUUAA 3'
>let-7	22	t0233655
miRNA 3' UUGAUAUGUUGGAUGAUGGAGU 5'
|||:||| | |||||:|:
target 5' UACUGUAC-A---ACUACUUUG 3'
>let-7	22	t0238180
miRNA 3' -UUGAUAUGUUGGAUGAUGGAGU 5'
||||:||||| |:||:||:
target 5' CAACUGUACAA---AUUAUCUUC 3'
>let-7	22	t0258777
miRNA 3' -UUGAUAUGUUGGAUGAUGGAGU 5'
||:||||| || :|||:||
target 5' UAAUUAUACUAC---UUACUUCU 3'
>let-7	22	t0283855
miRNA 3' -UUGAUAUGU--UGGAUGAUGGAGU 5'
||||:|||| ||: :|||:||
target 5' UAACUGUACAUUACUCUUUACUUCC 3'
>let-7	22	t0348074
miRNA 3' -UUGAUAUGUUGGAUGAUGGAGU 5'
:||||||| || :|||||:
target 5' AGACUAUAC-ACAU-UUACCUU- 3'
>let-7	22	t0399676
miRNA 3' UUGAUAUGU-UGGA---U-GAUGGAGU- 5'
||||||: :||| | :|||:||:
target 5' UACUAUAUUUGCCUGCCAGUUACUUCGU 3'
>let-7	22	t0412879
miRNA 3' UUGAUAUGUUGGAU--GAUGGAGU 5'
|:||||||: | :|:|||:
target 5' CAUUAUACAGUUUCGUUUGCCUUC 3'
>miR-1959	21	t0077027
miRNA 3' AUGGUAGACUCGA--UGUAGGGG 5'
||||||| || ||:|:||
target 5' AACCAUCUC--CUCGACGUUCC- 3'
>miR-1959	21	t0084677
miRNA 3' AUGGUAGACUCGAUGUAGGGG- 5'
||:|||| |||||||:|:
target 5' GACUAUCUA--CUACAUCUCUA 3'
>miR-1959	21	t0095611
miRNA 3' AUGGUAGACUCGAUGUAGGGG- 5'
|||||||||| :||||:||
target 5' GACCAUCUGAG--GCAUCUCCU 3'
>miR-1959	21	t0096016
miRNA 3' AUGGUAGACUCGAUGUAGGGG 5'
|||||:| | ||:||:|
target 5' CACCAUUUAUG--ACGUCUCA 3'
>miR-1959	21	t0166863
miRNA 3' AUGGUAGACUCGAUGUAGGGG- 5'
:|||||||:| :|||:||:
target 5' GGCCAUCUGGG--GCAUUCCUG 3'
>miR-1959	21	t0170911
miRNA 3' AUGGUAGAC-UCGA-UGUAGGGG 5'
|||:|||| ||: :|||:|:
target 5' AACCGUCUGGAGUGAGCAUUCUG 3'
>miR-1959	21	t0251381
miRNA 3' AUGGUAGACUC-GA-UGUAGGGG 5'
||:|||| | || |||||:|
target 5' CACUAUCUAAUACUGACAUCUCG 3'
>miR-1959	21	t0273789
miRNA 3' -AUGGUAGAC---UCG-AUGUAGGGG- 5'
||||||:|| | ||:||:||:
target 5' CUACCAUUUGACAAAGAUAUAUUCCUU 3'
>miR-1959	21	t0275021
miRNA 3' AUGGUAGAC-UCGAUGUAGGGG- 5'
|:||||| | |||||:||
target 5' CAUCAUCUUUAUAAACAUCUCCG 3'
>miR-1959	21	t0311100
miRNA 3' AUGGUAGACUCGAUGUAGGGG- 5'
||:|||| |||||||:|:
target 5' GACUAUCUA--CUACAUCUCUA 3'
>miR-1959	21	t0322603
miRNA 3' AUGGUAGACUCGAUGUAGGGG 5'
||:|||||| ||||:|:
target 5' GACUAUCUGA---ACAUUCUG 3'
>miR-1959	21	t0336922
miRNA 3' AUGGUAGACUCG-AUGUAGGGG- 5'
|||:|||| | ||:||:||:
target 5' UACUAUCUUU-CAUAUAUUCCUU 3'
>let-7f	22	t0026769
miRNA 3' UUGAUAUGUUAGAUGAUGGAGU 5'
|:||||| ||| |||:||:
target 5' CAUUAUAC--UCU-CUAUCUUG 3'
>let-7f	22	t0037498
miRNA 3' UUGAUAUGUUAGA--UGAUGGAGU 5'
|||:||| ||| |:||||||
target 5' UACUGUACUAUCAUCAUUACCUCU 3'
>let-7f	22	t0073469
miRNA 3' UUGAUAUGUUAGA--UGAUGGAGU 5'
|||:||| ||| |:||||||
target 5' UACUGUACUAUCAUCAUUACCUCU 3'
>let-7f	22	t0074959
miRNA 3' UUGAUAUGUUAGA--UGAUGGAGU 5'
|||:||| ||| |:||||||
target 5' UACUGUACUAUCAUCAUUACCUCU 3'
>let-7f	22	t0081041
miRNA 3' -UUGAUAUGUUAGAUGAUGGAGU 5'
|||||||: |: :|:|:|:
target 5' CAACUAUAU--UU--UUGCUUUG 3'
>let-7f	22	t0087355
miRNA 3' -UUGAUAUGUUAGAU--GAUGGAGU- 5'
:|:||||||| || :||:|||:
target 5' AGAUUAUACAAAGUAUUUUAUCUCGA 3'
>let-7f	22	t0102551
miRNA 3' UUGAUAUGUUAGAUGAUGGAGU 5'
|||||:||||| :||||||
target 5' UACUAUGCAAUCAUUUACCUC- 3'
>let-7f	22	t0105524
miRNA 3' UUGAUAUGUUAGA--UGAUGGAGU 5'
|||:||| ||| |:||||||
target 5' UACUGUACUAUCAUCAUUACCUCU 3'
>let-7f	22	t0120371
miRNA 3' -UUGAUAUGUUA-GAU-GAUGGAGU 5'
||||:|||| || :|||:||
target 5' UAACUGUACAUUACUCUUUACUUCC 3'
>let-7f	22	t0126368
miRNA 3' -UUGAUAUGUUAGAUGAUGGAGU 5'
|||||||: :|| ||||:||:
target 5' AAACUAUAUCGUCAACUAUCUUC 3'
>let-7f	22	t0166993
miRNA 3' UUGAUAUGUUAGA--UGAUGGAGU 5'
|||:||| ||| |:||||||
target 5' UACUGUACUAUCAUCAUUACCUCU 3'
>let-7f	22	t0169090
miRNA 3' UUGAUAUGUUAGA--UGAUGGAGU 5'
|||:||| ||| |:||||||
target 5' UACUGUACUAUCAUCAUUACCUCU 3'
>let-7f	22	t0190936
miRNA 3' UUGAUAUGUUAGAUGAUGGAGU 5'
|:|||||: |: :|||:||
target 5' UAUUAUACGCUUAGUUACUUCU 3'
>let-7f	22	t0224040
miRNA 3' -UUGAUAUGUUAGAUGAUGGAGU- 5'
:||||||| ||| :||:||:|
target 5' CGACUAUAC-AUC--UUAUCUUAA 3'
>let-7f	22	t0233655
miRNA 3' UUGAUAUGUUAGAUGAUGGAGU 5'
|||:||| | |||||:|:
target 5' UACUGUAC-A---ACUACUUUG 3'
>let-7f	22	t0234787
miRNA 3' UUGAUAUGUUAGA--UGAUGGAGU 5'
|||:||| ||| |:||||||
target 5' UACUGUACUAUCAUCAUUACCUCU 3'
>let-7f	22	t0238180
miRNA 3' -UUGAUAUGUUAGAUGAUGGAGU 5'
||||:||||| |:||:||:
target 5' CAACUGUACAA---AUUAUCUUC 3'
>let-7f	22	t0250834
miRNA 3' UUGAUAUGUUAGA--UGAUGGAGU 5'
|||:||| ||| |:||||||
target 5' UACUGUACUAUCAUCAUUACCUCU 3'
>let-7f	22	t0258777
miRNA 3' -UUGAUAUGUUAGAUGAUGGAGU 5'
||:||||| | :|||:||
target 5' UAAUUAUACUA-C--UUACUUCU 3'
>let-7f	22	t0259971
miRNA 3' UUGAUAUGUUAGA--UGAUGGAGU 5'
|||:||| ||| |:||||||
target 5' UACUGUACUAUCAUCAUUACCUCU 3'
>let-7f	22	t0283855
miRNA 3' -UUGAUAUGUUA-GAU-GAUGGAGU 5'
||||:|||| || :|||:||
target 5' UAACUGUACAUUACUCUUUACUUCC 3'
>let-7f	22	t0284731
miRNA 3' UUGAUAUGUUAGA--UGAUGGAGU 5'
|||:||| ||| |:||||||
target 5' UACUGUACUAUCAUCAUUACCUCU 3'
>let-7f	22	t0291667
miRNA 3' -UUGAUAUGUUAGAUGAUGGAGU 5'
|||||||: |: :||:|||
target 5' CAACUAUAU--UU--UUAUCUCU 3'
>let-7f	22	t0300465
miRNA 3' -UUGAUAUGUUAGAUGAUGGAGU 5'
||||||:| | :|||:|:
target 5' UAACUAUGC---CGGUUACUUUG 3'
>let-7f	22	t0348074
miRNA 3' -UUGAUAUGUUAGAUGAUGGAGU 5'
:|||||||| : :|||||:
target 5' AGACUAUACACAU--UUACCUU- 3'
>let-7f	22	t0412879
miRNA 3' UUGAUAUGUUAGAU--GAUGGAGU 5'
|:||||||:|:| :|:|||:
target 5' CAUUAUACAGUUUCGUUUGCCUUC 3'
>miR-1	20	t0002676
miRNA 3' -GGUAUGAAG-A---AA---UGUAAGGU- 5'
:|||:|||| | || |||||:||
target 5' AUCAUGCUUCAUUUAUUGACACAUUUCAC 3'
>miR-1	20	t0004829
miRNA 3' -GGUAUGAAG-A---AA---UGUAAGGU- 5'
:|||:|||| | || |||||:||
target 5' AUCAUGCUUCAUUUAUUGACACAUUUCAC 3'
>miR-1	20	t0005064
miRNA 3' -GGUAUGAAG-A---AA---UGUAAGGU- 5'
:|||:|||| | || |||||:||
target 5' AUCAUGCUUCAUUUAUUGACACAUUUCAC 3'
>miR-1	20	t0023779
miRNA 3' -GGUAUGAAG-A---AA---UGUAAGGU- 5'
:|||:|||| | || |||||:||
target 5' AUCAUGCUUCAUUUAUUGACACAUUUCAC 3'
>miR-1	20	t0030600
miRNA 3' GGUAUGAAGAAA--UGUAAGGU 5'
:||||||: || |||||:|
target 5' AUAUACUUUGUUCGACAUUUCU 3'
>miR-1	20	t0039140
miRNA 3' -GGUAUGAAG-A---AA---UGUAAGGU- 5'
:|||:|||| | || |||||:||
target 5' AUCAUGCUUCAUUUAUUGACACAUUUCAC 3'
>miR-1	20	t0040392
miRNA 3' -GGUAUGAAG-A---AA---UGUAAGGU- 5'
:|||:|||| | || |||||:||
target 5' AUCAUGCUUCAUUUAUUGACACAUUUCAC 3'
>miR-1	20	t0043432
miRNA 3' -GGUAUGAAG-A---AA---UGUAAGGU- 5'
:|||:|||| | || |||||:||
target 5' AUCAUGCUUCAUUUAUUGACACAUUUCAC 3'
>miR-1	20	t0047043
miRNA 3' -GGUAUGAAG-A---AA---UGUAAGGU- 5'
:|||:|||| | || |||||:||
target 5' AUCAUGCUUCAUUUAUUGACACAUUUCAC 3'
>miR-1	20	t0054493
miRNA 3' -GGUAUGAAG-A---AA---UGUAAGGU- 5'
:|||:|||| | || |||||:||
target 5' AUCAUGCUUCAUUUAUUGACACAUUUCAC 3'
>miR-1	20	t0065903
miRNA 3' -GGUAUGAAG-A---AA---UGUAAGGU- 5'
:|||:|||| | || |||||:||
target 5' AUCAUGCUUCAUUUAUUGACACAUUUCAC 3'
>miR-1	20	t0069429
miRNA 3' GGUAUGAAGAA-A---UGUAAGGU- 5'
|:|||||:|| | ||:||||:
target 5' GCGUACUUUUUGUAGAACGUUCCGG 3'
>miR-1	20	t0071487
miRNA 3' -GGUAUGAAG-A---AA---UGUAAGGU- 5'
:|||:|||| | || |||||:||
target 5' AUCAUGCUUCAUUUAUUGACACAUUUCAC 3'
>miR-1	20	t0080805
miRNA 3' -GGUAUGAAG-A---AA---UGUAAGGU- 5'
:|||:|||| | || :||||:||
target 5' AUCAUGCUUCAUUUGUUGACGCAUUUCAC 3'
>miR-1	20	t0090332
miRNA 3' -GGUAUGAAG-A---AA---UGUAAGGU- 5'
:|||:|||| | || |||||:||
target 5' AUCAUGCUUCAUUUAUUGACACAUUUCAC 3'
>miR-1	20	t0093064
miRNA 3' -GGUAUGAAG--A--AA---UGUAAGGU- 5'
:|||:|||| | || |||||:||
target 5' AUCAUGCUUCAAUUAUUGACACAUUUCAC 3'
>miR-1	20	t0147126
miRNA 3' -GGUAUGAAG-A---AA---UGUAAGGU- 5'
:|||:|||| | || |||||:||
target 5' AUCAUGCUUCAUUCAUUGACACAUUUCAC 3'
>miR-1	20	t0149441
miRNA 3' GGUAUGAAG-AAA-UGUAAGGU- 5'
:||||||| ||| ||:||:||
target 5' AUAUACUUCGUUUCACGUUUCAG 3'
>miR-1	20	t0150273
miRNA 3' -GGUAUGAAG-A---A---AUGUAAGGU- 5'
:|||:|||| | | ||||||:||
target 5' AUCAUGCUUCAUUUAUUGAUACAUUUCAC 3'
>miR-1	20	t0187177
miRNA 3' GGUAUGAAG-A---AA---UGUAAGGU- 5'
|||:|||| | || |||||:||
target 5' -CAUGCUUCAUUUAUUGACACAUUUCAC 3'
>miR-1	20	t0196767
miRNA 3' GGUAUGAAGAA--A--UGUAAGGU 5'
||||||||| | |||||:|
target 5' ACAUACUUCUGUAUGCACAUUUCU 3'
>miR-1	20	t0198367
miRNA 3' -GGUAUGAAG--AAAUGUAAGGU 5'
|:||||||| || |:||||:
target 5' ACUAUACUUCAAUUAAUAUUCUG 3'
>miR-1	20	t0207159
miRNA 3' -GGUAUGAAG-A---AA---UGUAAGGU- 5'
:|||:|||| | || |:|||:||
target 5' AUCAUGCUUCAUUUAUUGACAUAUUUCAC 3'
>miR-1	20	t0214510
miRNA 3' -GGUAUGAAG-A---AA---UGUAAGGU- 5'
:|||:|||| | || |||||:||
target 5' AUCAUGCUUCAUUUAUUGACACAUUUCAC 3'
>miR-1	20	t0223099
miRNA 3' -GGUAUGAAG-A---AA---UGUAAGGU- 5'
:|||:|||| | || |||||:||
target 5' AUCAUGCUUCAUUUAUUGACACAUUUCAC 3'
>miR-1	20	t0237420
miRNA 3' GGUAUGAAG-A---AA---UGUAAGGU- 5'
:|||:|||| | || |||||:||
target 5' UCAUGCUUCAUUUAUUGACACAUUUCAC 3'
>miR-1	20	t0250813
miRNA 3' -GGUAUGAAG-A---AA---UGUAAGGU- 5'
:|||:|||| | || |||||:||
target 5' AUCAUGCUUCAUUUAUUGACACAUUUCAC 3'
>miR-1	20	t0263033
miRNA 3' -GGUAUGAAG-A---AA---UGUAAGGU- 5'
:|||:|||| | || |||||:||
target 5' AUCAUGCUUCAUUUAUUGACACAUUUCAC 3'
>miR-1	20	t0268788
miRNA 3' -GGUAUGAAG-A---AA---UGUAAGGU- 5'
:|||:|||| | || |||||:||
target 5' AUCAUGCUUCAUUUAUUGACACAUUUCAC 3'
>miR-1	20	t0280686
miRNA 3' -GGUAUGAAG-A---AA---UGUAAGGU- 5'
:|||:|||| | || |||||:||
target 5' AUCAUGCUUCAUUUAUUGACACAUUUCAC 3'
>miR-1	20	t0283861
miRNA 3' -GGUAUGAAG-A---AA---UGUAAGGU- 5'
:|||:|||| | || |||||:||
target 5' AUCAUGCUUCAUUUAUUGACACAUUUCAC 3'
>miR-1	20	t0289751
miRNA 3' -GGUAUGAAG-A---AA---UGUAAGGU- 5'
:|||:|||| | || |||||:||
target 5' AUCAUGCUUCAUUUAUUGACACAUUUCAC 3'
>miR-1	20	t0307912
miRNA 3' -GGUAUGAAG-A---AA---UGUAAGGU- 5'
:|||:|||| | || |||||:||
target 5' AUCAUGCUUCAUUUAUUGACACAUUUCAC 3'
>miR-1	20	t0319930
miRNA 3' -GGUAUGAAG-A---AA---UGUAAGGU- 5'
:|||:|||| | || |||||:||
target 5' AUCAUGCUUCAUUUAUUGACACAUUUCAC 3'
>miR-1	20	t0369184
miRNA 3' -GGUAUGAAG-AA---A---UGUAAGGU- 5'
:|||:|||| || | |||||:||
target 5' AUCAUGCUUCAUUUAGUGACACAUUUCAC 3'
>miR-1	20	t0371206
miRNA 3' -GGUAUGAAG-A---AA---UGUAAGGU- 5'
:|||:|||| | || |||||:||
target 5' AUCAUGCUUCAUUUAUUGACACAUUUCAC 3'
>miR-1	20	t0372042
miRNA 3' GGUAUGAAG-A---AA---UGUAAGGU- 5'
:|||:|||| | || |||||:||
target 5' UCAUGCUUCAUUUAUUGACACAUUUCAC 3'
>miR-1	20	t0374396
miRNA 3' -GGUAUGAAG-A---AA---UGUAAGGU- 5'
:|||:|||| | || |||||:||
target 5' AUCAUGCUUCAUUUAUUGACACAUUUCAC 3'
>miR-1	20	t0380230
miRNA 3' -GGUAUGAAG-A---AA---UGUAAGGU- 5'
:|||:|||| | || |||||:||
target 5' GUCAUGCUUCAUUUAUUGACACAUUUCAC 3'
>miR-1	20	t0396204
miRNA 3' GGUAUGAAGAAAUGUAAGGU 5'
|||:|||: ||:|||:|
target 5' ACAUGCUUUAAUAUAUUUCU 3'
>miR-1	20	t0396623
miRNA 3' -GGUAUGAAG--A--AA---UGUAAGGU- 5'
:|||:|||: | || |||||:||
target 5' AUCAUGCUUUAUUUAUUGACACAUUUCAC 3'
>miR-1	20	t0399407
miRNA 3' GGUAUGAAG-A---AA---UGUAAGGU- 5'
|||:|||| | || |||||:||
target 5' -CAUGCUUCAUUUAUUGACACAUUUCAC 3'
>miR-1	20	t0399458
miRNA 3' -GGUAUGAAG-A---AA---UGUAAGGU- 5'
:|||||||| | || |||||:||
target 5' AUCAUACUUCAUUUAUUGACACAUUUCAC 3'
>miR-1	20	t0424380
miRNA 3' -GGUAUGAAG-A---AA---UGUAAGGU- 5'
:|||:|||| | || |||||:||
target 5' AUCAUGCUUCAUUUAUUGACACAUUUCAC 3'
>let-7b	19	t0016615
miRNA 3' GUGUGUUGGAUGAUGGAGU 5'
|||||||| ||:|:|:
target 5' GACACAACC--CUGCUUUC 3'
>let-7b	19	t0047018
miRNA 3' -GUGUGUUGGA-UGAUGGAGU 5'
||:||||| |||:|||:
target 5' CCAUACAACGGAACUGCCUUC 3'
>let-7b	19	t0223997
miRNA 3' GUGUGUUGGAUGAUGGAGU 5'
:||||||| :|:||||
target 5' UGCACAACC--UUGCCUCU 3'
>let-7b	19	t0226959
miRNA 3' GUGUGUUGGAUGAUGGAGU 5'
:|||||| :||:||:
target 5' UGCACAAC---UUAUCUUG 3'
>let-7b	19	t0230413
miRNA 3' GUGUGUUGGAUGAUGGAGU- 5'
:|||||| |||:||||
target 5' UGCACAAC---CUAUCUCAU 3'
>let-7b	19	t0258172
miRNA 3' -GUGUGUUGGAUGAUGGAGU 5'
|||||||| |||:||:
target 5' UCACACAACAU-CUAUCUUU 3'
>let-7b	19	t0277113
miRNA 3' -GUGUGUUGGA-UGAUGGAGU 5'
||:||||| |||:|||:
target 5' CCAUACAACGGAACUGCCUUC 3'
>let-7b	19	t0302801
miRNA 3' GUGUGUUGGAUGAUGGAGU 5'
:|||||||: |||:|||:
target 5' UACACAACUGACUGCCUUG 3'
>let-7b	19	t0361673
miRNA 3' GUGUGUUGGAUGAUGGAGU 5'
:||||||| :|:|||:
target 5' UGCACAACC--UUGCCUUU 3'
>miR-122	22	t0007016
miRNA 3' GUUUGUGGUAACAGUGUGAGGU- 5'
||||||:| | ||||||:|
target 5' CAAACAUC--UA--ACACUCUAG 3'
>miR-122	22	t0015413
miRNA 3' -GUUUGUGGUAACAGUGUGAGGU- 5'
||||||:| | ||||||:|
target 5' ACAAACAUC--UA--ACACUCUAG 3'
>miR-122	22	t0029677
miRNA 3' GUUUGUGGUAACAGUGUGAGGU- 5'
|||||:| | ||||||:|
target 5' -AAACAUC--UA--ACACUCUAG 3'
>miR-122	22	t0033934
miRNA 3' GUUUGUGGUAACAG-UGUGAGGU 5'
||||||| |||: :|||||:
target 5' AAAACACCC-UGUUAGCACUCUG 3'
>miR-122	22	t0074997
miRNA 3' GUUUGUGGUAACAGUGUGAGGU- 5'
||||||:| | ||||||:|
target 5' CAAACAUC--UA--ACACUCUAG 3'
>miR-122	22	t0088502
miRNA 3' GUUUGUGGUAACAG--UGUGAGGU- 5'
:|||||:|: | |:|:||||
target 5' UAAACAUCGGUAUAAAAUAUUCCAG 3'
>miR-122	22	t0089108
miRNA 3' GUUUGUGG---UAACAG--UGUGAGGU 5'
|||||:| | ||| :|||||:
target 5' AAAACAUCUGUAGGGUCUAGCACUCUG 3'
>miR-122	22	t0091751
miRNA 3' -GUUUGUGGUAACAGUGUGAGGU- 5'
||||||:| | ||||||:|
target 5' ACAAACAUC--UA--ACACUCUAG 3'
>miR-122	22	t0126675
miRNA 3' -GUUUGUGGU--AACAGUGUGAGGU 5'
|||||:||: | |:||||||:
target 5' CCAAACGCCGGAUAAUUACACUCUG 3'
>miR-122	22	t0127456
miRNA 3' -GUUUGUGGUAACAGUGUGAGGU- 5'
||||||:| | ||||||:|
target 5' ACAAACAUC--UA--ACACUCUAG 3'
>miR-122	22	t0148999
miRNA 3' GUUUGUGGUAACAGUGUGAGGU 5'
:||||||| || :|||||:
target 5' UGAACACCAGGGU-GCACUCUG 3'
>miR-122	22	t0150213
miRNA 3' -GUUUGUGGUAACAG--UGUGAGGU- 5'
:|||||:|: | |:|:||||
target 5' AUAAACAUCGGUAUAAAAUAUUCCAG 3'
>miR-122	22	t0173282
miRNA 3' -GUUUGUGGUAA-CAG-UGUGAGGU 5'
|:||||||| || :||:||:
target 5' UCGAACACCACUCGUAAGCAUUCUG 3'
>miR-122	22	t0196863
miRNA 3' -GUUUGUGGUAACAGUGUGAGGU- 5'
:||:||||: |:|:|:|:|:
target 5' AUAAGCACCGAU-UUAUAUUUCGA 3'
>miR-122	22	t0215019
miRNA 3' -GUUUGUGGU-AACAGUGUGAGGU 5'
||||||:| ||| :|:|:|:|
target 5' UCAAACAUCUUUUGCUAUAUUUCU 3'
>miR-122	22	t0225526
miRNA 3' GUUUGUGG--UAACAG-UGUGAGGU 5'
|||:||| | |||: :|||||:
target 5' AAAAUACCCAACUGUUAGCACUCUG 3'
>miR-122	22	t0242649
miRNA 3' -GUUUGUGGUAACAGUGUGAGGU- 5'
|:|||||| | |||||||:
target 5' UCGAACACC--U---ACACUCCGA 3'
>miR-122	22	t0254080
miRNA 3' GUUUGUGGUAACAG--UGUGAGGU 5'
|||||||:| | | :||:||:
target 5' GAAACACCGUCGACCAGCAUUCUC 3'
>miR-122	22	t0293736
miRNA 3' GUUUGUGGUAACAGUGUGAGGU 5'
||||||:| |||:||||:
target 5' GAAACACUA---UCAUACUCUG 3'
>miR-122	22	t0308001
miRNA 3' -GUUUGUGGUAACAGUGUGAGGU 5'
:|||:||| || |:|:||:
target 5' CUAAAUACCG--GUAAUAUUCUU 3'
>miR-122	22	t0322545
miRNA 3' -GUUUGUGGUAACAGUGUGAGGU- 5'
||||||:| | ||||||:|
target 5' ACAAACAUC--UA--ACACUCUAG 3'
>miR-122	22	t0346087
miRNA 3' GUUUGUGGUAACAGUGUGAGGU 5'
:||||||: | |:||||:
target 5' UGAACACCGAUA--AUACUCUG 3'
>miR-122	22	t0375601
miRNA 3' GUUUGUGGUAACAG-UGUGAGGU 5'
||||||| |||: :|||||:
target 5' AAAACACCC-UGUUAGCACUCUG 3'
>miR-122	22	t0400734
miRNA 3' -GUUUGUGGUAACAGUGUGAGGU- 5'
||||||:| | ||||||:|
target 5' ACAAACAUC--UA--ACACUCUAG 3'
>miR-122	22	t0402355
miRNA 3' -GUUUGUGGUAACAGUGUGAGGU- 5'
|:||||||: | :|:|||||
target 5' UCGAACACCGCCGG-GCGCUCCAC 3'
>miR-122	22	t0413988
miRNA 3' GUUUGUGGU---A--AC--AG---UGUGAGGU 5'
||:||||| | | || ||||||:
target 5' GAAGCACCACAAUCCUACUUCAAGACACUCUG 3'
>miR-21	24	t0011299
miRNA 3' CUAGUUGUAG---UC-AGA---C--UAUUCGAU- 5'
||||||||: || |:| | |||||:|:
target 5' -AUCAACAUUGUUAGAUUUAAAGUAAUAAGUUGG 3'
>miR-21	24	t0028221
miRNA 3' CUAGUUGUAG---UCA-GA---C--UAUUCGAU- 5'
||||||||: || || | |||||:|:
target 5' -AUCAACAUUAUUAGACCUAAAGUAAUAAGUUGG 3'
>miR-21	24	t0055097
miRNA 3' CUAGUUGUAGUCAGACUAUUCGAU- 5'
||||:|| | || |||||:||
target 5' AAUCAGCA-CUAACUUAUAAGUUAC 3'
>miR-21	24	t0056544
miRNA 3' CUAGUUGUAGU-C--AGACUAUUCGAU- 5'
|||||||| | | || |||:||:|:
target 5' CAUCAACAUGAUGAAUC-GAUGAGUUGG 3'
>miR-21	24	t0086560
miRNA 3' CUAGUUGUA--GUCAGA-CUAUUCGAU- 5'
||:||||| : | |:||||:|:
target 5' AAUUAACAUAAUUUACAAGGUAAGUUGA 3'
>miR-21	24	t0117195
miRNA 3' CUAGUUGU-AGU--CAGA-CUAUUCGAU- 5'
:|||||| | | ||| |:||:|||:
target 5' AGUCAACACUGAUUGUCGAGGUAGGCUGU 3'
>miR-21	24	t0131739
miRNA 3' CUAGUUGU-AG-UCAGAC--UAUUCGAU 5'
||:|||| || :| :|| ||:||:|
target 5' CAUUAACACUCUGGAUUGUUAUGAGUUC 3'
>miR-21	24	t0133874
miRNA 3' CUAGUUGUAGUCAGACUAUUCGAU- 5'
||||:|| ||: :|:||:||
target 5' UAUCAGCAAU-GUU--GUGAGUUAG 3'
>miR-21	24	t0151455
miRNA 3' CUAGUUGUAGUCAGACUAUUCGAU- 5'
:|||||||| | :|||||||
target 5' AGUCAACAUCUUGCCAGUAAGCUAA 3'
>miR-21	24	t0173351
miRNA 3' -CUAGUUGUAGUCAGACUAUUCGAU 5'
|||||||: | |||||:||:|
target 5' UGAUCAACG--A--CUGAUGAGUUC 3'
>miR-21	24	t0183559
miRNA 3' CUAGUUGUAGUCAGACUAUUCGAU- 5'
|||||:| || :| :|:||:|:
target 5' AAUCAAUA--AGAUUUGUGAGUUGG 3'
>miR-21	24	t0201703
miRNA 3' CUAGUUGUAG-UCAGACUAUUCGAU 5'
||||||: || : |||||||
target 5' AAUCAACGGGAAGAU--AUAAGCUC 3'
>miR-21	24	t0215966
miRNA 3' CUAGUUGU-AGUCAGACUAUUCGAU- 5'
||:|||| |:|| | :||||:||
target 5' AAUUAACACUUAGCCAUGUAAGUUAU 3'
>miR-21	24	t0217902
miRNA 3' CUAGUUGUAGUC--AGAC---UAUUCGAU 5'
:|||||| | |||| |||:|:|
target 5' AGUCAACACAAAAUUCUGAACAUAGGUU- 3'
>miR-21	24	t0250589
miRNA 3' CUAGUUGUAGUCAGACUAUUCGAU- 5'
|||||:| |||| :||||:|:
target 5' AAUCAAUA--AGUC--GUAAGUUGU 3'
>miR-21	24	t0301156
miRNA 3' CUAGUUGU-AG-UCAGAC--UAUUCGAU 5'
||:|||| || :| :|| ||:||:|
target 5' CAUUAACACUCUGGAUUGUUAUGAGUUC 3'
>miR-21	24	t0312794
miRNA 3' CUAGUUGUAGUCAGAC-UAUUCGAU 5'
|||||:|| || | |||:|:|
target 5' -AUCAAUAUAAG-CACCAUAGGUUU 3'
>miR-21	24	t0344562
miRNA 3' CUAGUUGUA-G--UCA-G--ACUAUUCGAU 5'
|||||:| : ||| : |||||||:|
target 5' UAUCAAUAAGUAAAGUAUGAUGAUAAGUUC 3'
>miR-21	24	t0367498
miRNA 3' CUAGUUGUAGU-C--AGACUAUUCGAU- 5'
|||||||| | | || |||:||:|:
target 5' CAUCAACAUGAUGAAUC-GAUGAGUUGG 3'
>miR-21	24	t0426135
miRNA 3' CUAGUUGU-AGU--CAGA-CUAUUCGAU- 5'
:|||||| | | ||| |:||:|||:
target 5' AGUCAACACUGAUUGUCGAGGUAGGCUGU 3'
>miR-146b	25	t0187338
miRNA 3' CUAUCGGAU--AC-CUUAAGUCAAGAGU- 5'
||:|||| || ||: :|||:||:
target 5' CAUGGCCUUUUUGAGAGA--GGUUUUCGU 3'
>miR-146b	25	t0402548
miRNA 3' CUAUCGGAUACCUUAAGUCAAGAGU 5'
|||||:|| ||| ||||:|:
target 5' AAUAGCUUAAC-AAU--AGUUUUUG 3'
>miR-146b	25	t0411100
miRNA 3' CUAUCGGAU--AC-CUUAAGUCAAGAGU- 5'
||:|||| || ||: :|||:||:
target 5' CAUGGCCUUUUUGAGAGA--GGUUUUCGU 3'
>miR-181a	24	t0170981
miRNA 3' CUAAGUGGCUGUC--GCA--ACUUACAA 5'
|||||:| ||| | | |||||||
target 5' AAUUCAUCAACAUCCCUUCAUGAAUGUG 3'
>miR-181a	24	t0245490
miRNA 3' CUAAGUGGCUGUCGCA-ACUUACAA 5'
|||||:| :| :|| ||:||||
target 5' AAUUCAUCU-UA-UGUAUGGAUGUA 3'
>miR-181a	24	t0292293
miRNA 3' -CUAAGUGGCUGUCGCA---ACUUACAA 5'
||||||:| |: :|| ||:||||
target 5' CGAUUCAUC-AUGUUGUUUCUGGAUGUC 3'
>let-7c	22	t0115014
miRNA 3' -UUGGUAUGU--UGGAUGAUGGAGU 5'
|||||||:| :| :|||:|:
target 5' CAACCAUAUAUGGC---UUACUUUG 3'
>let-7c	22	t0117685
miRNA 3' -UUGGUAUG---U--UGGAUGAUGGAGU- 5'
:||||||: | ||: :|:|:|:|
target 5' UGACCAUAUUGUAGAACUGUUUGCUUUAA 3'
>let-7c	22	t0180156
miRNA 3' UUGGUAUGUUGGAUGAUGGAGU- 5'
||||||: : :||:||:|
target 5' UACCAUAU--U---UUAUCUUAA 3'
>let-7c	22	t0187666
miRNA 3' UUGGUAUGUUGGAUGAUGGAGU- 5'
|||||||:: | :|||||||
target 5' -ACCAUACGGAC--UUACCUCAC 3'
>let-7c	22	t0224040
miRNA 3' -UUGGUAUGUUGGAUGAUGGAGU- 5'
:||:||||| :| :||:||:|
target 5' CGACUAUACA-UC--UUAUCUUAA 3'
>let-7c	22	t0285449
miRNA 3' UUGGUAUGUUGGA---UGAUGGAGU- 5'
||||||||: | :||:|||:|
target 5' UACCAUACAGGGUUAGGCUGCCUUAC 3'
>let-7c	22	t0290377
miRNA 3' UUGGUAUGUUGGAUGAUGGAGU- 5'
||||||: : :||:||:|
target 5' UACCAUAU--U---UUAUCUUAA 3'
>let-7c	22	t0335882
miRNA 3' -UUGGUAUGUUGGAUGAUGGAGU- 5'
|||||||: |:: :|:|||:|
target 5' UAACCAUAU-AUU--UUGCCUUAC 3'
>let-7c	22	t0348074
miRNA 3' -UUGGUAUGUUGGAUGAUGGAGU 5'
:||:|||| || :|||||:
target 5' AGACUAUAC-ACAU-UUACCUU- 3'
>let-7c	22	t0354921
miRNA 3' UUGGUAUG-UUGGAUGAUGGAGU 5'
|||:||| |||: :|:|||:
target 5' -ACCGUACUAACU--UUGCCUUC 3'
>let-7g	25	t0014418
miRNA 3' -CUAUUGACAUGUUUGAUGAUGGAGU- 5'
||||:||| | : ||||:|||
target 5' AGAUAGCUG---AGGUC-CUACUUCAG 3'
>let-7g	25	t0054966
miRNA 3' CUAUUGACAUGUUUGAUGAUGGAGU 5'
||||||| |:| || ||:|||:
target 5' AAUAACUGAAUAU-CUUCUGCCUUG 3'
>let-7g	25	t0095383
miRNA 3' CUAUUGACAUGU-UUGAU-GAUGGAGU 5'
||:|||||| :|: ||||:|:
target 5' AAUGACUGUAACUGAUAAUCUACUUUU 3'
>let-7g	25	t0123551
miRNA 3' -CUAUUGACAUGU--UUG---AU--GAUGGAGU 5'
|||:|||| | :|: || :||||||
target 5' AGAUGACUGCCCUGUGAUUGAUAGCUUACCUCC 3'
>let-7g	25	t0124379
miRNA 3' CUAUUGACAUGUUUGA-UGAUGGAGU 5'
:|||||| || :||| |||||:||
target 5' UGUAACUG-ACUGACUGACUACUUCU 3'
>let-7g	25	t0136769
miRNA 3' CUAUUGACAUGUUUGAU--GAUGGAGU 5'
:|||||| :|||| ||:|:|:
target 5' UGUAACUG---GAACUUAUCUGCUUUC 3'
>let-7g	25	t0149847
miRNA 3' CUAUUGACAUGUUUGA-U---GAUGGAGU 5'
||||||| : ||| : :||||||
target 5' CAUAACUGGAAGUACUAGUUCUUACCUCU 3'
>let-7g	25	t0199660
miRNA 3' CUAUUGACA--UGUUU--GAU---GAUGGAGU 5'
:|||||| | |: ||: :|||:|:
target 5' UGUAACUGAGAAGAGUGUCUGUAUUUACUUUG 3'
>let-7g	25	t0210471
miRNA 3' CUAUUGACAUG--UUUGAU---GAUGGAGU 5'
||:||||||: |||: | :|||:||
target 5' AAUGACUGUAUCAAAAUAAGGUUUACUUCU 3'
>let-7g	25	t0216779
miRNA 3' CUAUUGAC---A--UGUUUGAUGAUGGAGU 5'
|||:||| | || |::|:||||:||
target 5' CAUAGCUGAAAUCCACCAGUUGCUACUUCU 3'
>let-7g	25	t0217097
miRNA 3' -CUAUUGAC---AUGU---UUGAUGAUGGAGU 5'
|:|||||| | |: |:| |:|||:|:
target 5' AGGUAACUGAAUUUCGGUCAGCAAUUACUUUU 3'
>let-7g	25	t0231219
miRNA 3' CUAUUGACA--UGUUUGAUGAUGGAGU- 5'
:||||||| | :|: :|:|:|||
target 5' AGUAACUGUUAAGUGAUAUUUGCUUCAC 3'
>let-7g	25	t0233586
miRNA 3' CUAUUGACAU-G--UUUGAUGAUGGAGU- 5'
||||:||| | :||:| :||:||:|
target 5' CAUAAUUGUUUCUGGAAUU-UUAUCUUAG 3'
>let-7g	25	t0235995
miRNA 3' CUAUUGACAU-GUUUGAU--GAUGGAGU 5'
|||||||| || |:| :||:||:
target 5' UAUAACUGUUUCAUAUUUUCUUAUCUUG 3'
>let-7g	25	t0252448
miRNA 3' CUAUUGACAUGUUUGAUGAUGGAGU 5'
||||:|| || : |||||:|:
target 5' UAUAAUUGGACUUG--ACUACUUUU 3'
>let-7g	25	t0258256
miRNA 3' CUAUUGACAUGUUUGAUGAUGGAGU 5'
||||||||: : |:|||:||
target 5' UAUAACUGUG--G---AUUACUUCU 3'
>let-7g	25	t0260638
miRNA 3' -CUAUUGACAUGUU--UGA---U---GAUGGAGU 5'
||||:||| :|| | | : :|:|:||
target 5' GGAUAGCUGGCUAACUAGUGAGGGAGUUGCUUCU 3'
>let-7g	25	t0263727
miRNA 3' -CUAUUGAC--A---UGUUUGAUGAUGGAGU 5'
|||||||| | :|| ||| :||:||:
target 5' AGAUAACUGAUUAAUGCA-ACU-UUAUCUUG 3'
>let-7g	25	t0273334
miRNA 3' CUAUUGACAUGUUUGAUGAUGGAGU 5'
||||||||: : |:|||:||
target 5' UAUAACUGUG--G---AUUACUUCU 3'
>let-7g	25	t0304480
miRNA 3' -CUAUUGACAUGUUUGAUGAUGGAGU- 5'
|||||:||| | :||:|:|:|:|
target 5' AGAUAAUUGU-C---UUAUUGCUUUAC 3'
>let-7g	25	t0319547
miRNA 3' CUAUUGACAUGUUUGAU-GAUGGAGU- 5'
||||||| || |||: :|:|:||:
target 5' UAUAACUG-ACC-ACUGUUUGCUUCGU 3'
>let-7g	25	t0329002
miRNA 3' -CUAUUGACAUGUUUGAUGAUGGAGU- 5'
||||:||| | : ||||:|||
target 5' AGAUAGCUG---AGGUC-CUACUUCAG 3'
>let-7g	25	t0362158
miRNA 3' CUAUUGACAUGUUUGAUGAUGGAGU 5'
:||||||| | | ||||:|:
target 5' UGUAACUGUUC---C--CUACUUUG 3'
>let-7g	25	t0368150
miRNA 3' CUAUUGACAUGUUUGAUGAUGGAGU 5'
||||||| |:| || ||:|||:
target 5' AAUAACUGAAUAU-CUUCUGCCUUG 3'
>let-7g	25	t0383897
miRNA 3' CUAUUGACAUGU--UUGAUGAUGGAGU 5'
||||||| || ||:| :|||:|:
target 5' UAUAACUG-ACUAUAAUU-UUACUUUG 3'
>let-7g	25	t0409711
miRNA 3' CUAUUGACA--UGUUUGAUGAUGGAGU 5'
|||||||| :|: | :||||:|:
target 5' AAUAACUGUCUGCGUAA-GCUACUUUG 3'
>let-7g	25	t0426927
miRNA 3' -CUAUUGACAUG---UUUGA---U---GAUGGAGU- 5'
|:||||||||: : :| | |||:||||
target 5' GGGUAACUGUAUCGAGGGUUCGAAAAACUAUCUCAC 3'
>let-7i	19	t0042941
miRNA 3' UCGUGUUU---GAUGAUGGAGU- 5'
:|:||||| :|:|||||||:
target 5' GGUACAAAGGGUUGCUACCUCGC 3'
>let-7i	19	t0044844
miRNA 3' -UCGUGUUU---GAUGAUGGAGU- 5'
:|:||||| :|:|||||||:
target 5' CGGUACAAAGGGUUGCUACCUCGC 3'
>let-7i	19	t0051810
miRNA 3' UCGUGUUU---GAUGAUGGAGU- 5'
:|:||||| :|:|||||||:
target 5' GGUACAAAGGGUUGCUACCUCGC 3'
>let-7i	19	t0102317
miRNA 3' -UCGUGUUUGAUGAUGGAGU 5'
||:||||| |:|||:||
target 5' AAGUACAAA--AUUACUUCU 3'
>let-7i	19	t0102897
miRNA 3' -UCGUGUUUGAU-GAUGGAGU 5'
:|:||||| | :|:|||:
target 5' UGGUACAAAGAACUUGCCUUU 3'
>let-7i	19	t0241371
miRNA 3' UCGUGUUU-GAU-GAUGGAGU- 5'
|:||||| ||| |||:||:|
target 5' -GUACAAAACUAUCUAUCUUAC 3'
>let-7i	19	t0374332
miRNA 3' -UCGUGUUUGAU--GAUGGAGU 5'
||||||:| | :|:|:||
target 5' CAGCACAGAGAAGCUUGCUUCU 3'
>let-7i	19	t0428262
miRNA 3' UCGUGUUUGAUGAUGGAGU- 5'
||||:||: ||:||||:
target 5' UGCACGAAU--CUGCCUCGC 3'
>miR-146b-5p	24	t0342670
miRNA 3' CUACGGAUACCUUAAGUCAAGAGU 5'
|||:|||| || :||||||:
target 5' UAUGUCUAUAGACUGUAGUUCUUU 3'
>miR-146b-5p	24	t0383127
miRNA 3' CUACGGAUACCUUAAGUCAAGAGU 5'
|||:||| || :| |:|||:|:
target 5' CAUGUCUA-GGUGUCCGGUUUUUU 3'
>miR-26a	23	t0066181
miRNA 3' CUAGGAUAG---GACC-UAAUGAACUU- 5'
|||||||: || | ||:|||||
target 5' AAUCCUAUUUUACUUUUACUAUUUGAAC 3'
>miR-26a	23	t0315291
miRNA 3' CUAGGAUAG--GACCUAAUGAACUU- 5'
||:|||| :| ||||||||:
target 5' UAUUCUAUAGAUUAACUUACUUGAGC 3'
>miR-26a	23	t0366796
miRNA 3' CUAGGAUAG---GACC-UAAUGAACUU- 5'
|||||||: || | ||:|||||
target 5' AAUCCUAUUUUACUUUUACUAUUUGAAC 3'
>miR-34c	23	t0041446
miRNA 3' CGUUAGUCGAUUGAU---GUGACGGA 5'
:|||||| |||: ||:|||:
target 5' UUAAUCAGAUCACUGAUCCAUUGCUC 3'
>miR-34c	23	t0066259
miRNA 3' CGUUAGUCG---A---UUGAUGUGACGGA 5'
||||:||| | :|:||:|:||:|
target 5' UCAAUUAGCAGAUAAAGAUUAUAUUGUCG 3'
>miR-34c	23	t0070362
miRNA 3' CGUUAGUCGAUUGAUGUGACGGA 5'
|:|||||: | ||||||:|
target 5' UCGAUCAGU---C-ACACUGUCA 3'
>miR-34c	23	t0081086
miRNA 3' CGUUAGUCGAUUGAUGUGACGGA 5'
||||||| |::| ||||||:
target 5' ACAAUCAG-UGGCGUCACUGCUG 3'
>miR-34c	23	t0089500
miRNA 3' CGUUAGUCGAUU-GA---U-GUGACGGA 5'
|||||:| :: || : |:||||:
target 5' UCAAUCGGGAGGUCUGUAGGCGCUGCUG 3'
>miR-34c	23	t0104407
miRNA 3' CGUUAGUCGAUU-GA---U-GUGACGGA 5'
|||||:| :: || : |:||||:
target 5' UCAAUCGGGAGGUCUGUAGUCGCUGCUG 3'
>miR-34c	23	t0111541
miRNA 3' CGUUAGUCGAUU-GA---U-GUGACGGA 5'
|||||:| :: || : |:||||:
target 5' UCAAUCGGGAGGUCUGUAGACGCUGCUG 3'
>miR-34c	23	t0133686
miRNA 3' CGUUAGUCGAUU-GA---U-GUGACGGA 5'
|||||:| :: || : |:||||:
target 5' UCAAUCGGGAGGUCUGUAGGCGCUGCUG 3'
>miR-34c	23	t0135702
miRNA 3' CGUUAGUCGAUU-GA---U-GUGACGGA 5'
|||||:| :: || : |:||||:
target 5' UCAAUCGGGAGGUCUGUAGGCGCUGCUG 3'
>miR-34c	23	t0138265
miRNA 3' CGUUAGUCGAUU-GA---U-GUGACGGA 5'
|||||:| :: || : |:||||:
target 5' UCAAUCGGGAGGUCUGUAGGCGCUGCUG 3'
>miR-34c	23	t0141277
miRNA 3' CGUUAGUCGAUU-GA---U-GUGACGGA 5'
|||||:| :: || : |:||||:
target 5' UCAAUCGGGAGGUCUGUAGGCGCUGCUG 3'
>miR-34c	23	t0172246
miRNA 3' CGUUAGUCGAUUGAUGUGACGGA- 5'
:|||||| |: :|:|||:|
target 5' -UAAUCAGA-AG---UAUUGCUUA 3'
>miR-34c	23	t0179986
miRNA 3' CGUUAGUCGAUUGAUGUGACGGA 5'
|:|||||: | ||||||:|
target 5' UCGAUCAGU---C-ACACUGUCA 3'
>miR-34c	23	t0216933
miRNA 3' CGUUAGUCGAUU-GA---U-GUGACGGA 5'
|||||:| :: || : |:||||:
target 5' UCAAUCGGGAGGUCUGUAGGCGCUGCUG 3'
>miR-34c	23	t0218479
miRNA 3' CGUUAGUCGAUU-GA---U-GUGACGGA 5'
|||||:| :: || : |:||||:
target 5' UCAAUCGGGAGGUCUGUAGGCGCUGCUG 3'
>miR-34c	23	t0227549
miRNA 3' CGUUAGUCGAUUGAUGUGACGGA- 5'
|||||:|: | :|:||||:|
target 5' UCAAUCGGU--AGAGCGCUGCUUU 3'
>miR-34c	23	t0228200
miRNA 3' CGUUAGUCGAUUGAUGUGACGGA 5'
|||||:|| | | |:|||||
target 5' ACAAUCGGC-AUGU-CGCUGCCA 3'
>miR-34c	23	t0242900
miRNA 3' CGUUAGUCGAUUGAUGUGACGGA 5'
||||||| |:|: |:||||:|
target 5' UCAAUCAG-UGAU-AUACUGUCA 3'
>miR-34c	23	t0280746
miRNA 3' CGUUAGUCGAUUGAUGUGACGGA 5'
:|||||| || |:|:||:|
target 5' UUAAUCAG---AC-AUAUUGUCG 3'
>miR-34c	23	t0293557
miRNA 3' CGUUAGUCGAUU-GA---U-GUGACGGA 5'
|||||:| :: || : |:||||:
target 5' UCAAUCGGGAGGUCUGUAGGCGCUGCUG 3'
>miR-34c	23	t0297787
miRNA 3' CGUUAGUCGAUU-GA--U--GUGACGGA 5'
|||||:| :: || | :|||||:
target 5' UCAAUCGGGAGGUCUGUAGAUACUGCU- 3'
>miR-34c	23	t0362589
miRNA 3' CGUUAGUCGAUU-GA--U--GUGACGGA 5'
|||||:| :: || | :|||||:
target 5' UCAAUCGGGAGGUCUGUAGAUACUGCU- 3'
>miR-34c	23	t0372469
miRNA 3' CGUUAGUCGAUUGAUGUGACGGA 5'
:|||||| : |:|||||:
target 5' UUAAUCAG---G--AUACUGCUG 3'
>miR-34c	23	t0375742
miRNA 3' CGUUAGUCGAUUGAUGUGACGGA 5'
:|||||| : |:|||||:
target 5' UUAAUCAG---G--AUACUGCUG 3'
>miR-34c	23	t0384738
miRNA 3' CGUUAGUCGA-U---UGA-UGUGACGGA 5'
|||||:| : :| :|:||||:
target 5' UCAAUCGGGAGGUCUGCAGGCGCUGCUG 3'
>miR-34c	23	t0401724
miRNA 3' CGUUAGUCGAUUG-AU--GUGACGGA 5'
|||||:| ::| | :||||:|
target 5' ACAAUCGGG-GGCAUUGGUACUGUCA 3'
>miR-34c	23	t0413606
miRNA 3' CGUUAGUCGAUU-GA---U-GUGACGGA 5'
|||||:| :: || : |:||||:
target 5' UCAAUCGGGAGGUCUGUAGGCGCUGCUG 3'
>miR-34c	23	t0424097
miRNA 3' CGUUAGUCGAUU-GA--U--GUGACGGA 5'
||||:|| :: || | :|||||:
target 5' UCAAUUAGGAGGUCUGUAGAUACUGCUG 3'
>miR-34c	23	t0424655
miRNA 3' CGUUAGUCGAUU-GA---U-GUGACGGA 5'
|||||:| :: || : |:||||:
target 5' UCAAUCGGGAGGUCUGUAGGCGCUGCU- 3'
>miR-103	26	t0053331
miRNA 3' -CUAAGUAUC--GGGACAUGUUACGACGA- 5'
||||:||| :|||||| :|||:||:|
target 5' GGAUUUAUAUCCUCCUGUA-GAUGUUGUUG 3'
>miR-103	26	t0104587
miRNA 3' CUAAGUAUCGGG-ACA--UGU---UACGACGA- 5'
:|||||| : || :|: |||:||:|
target 5' UGUUCAUA-UAAAUGAAGGCGCAUAUGUUGUUU 3'
>miR-103	26	t0197792
miRNA 3' CUAAGUAUCGGGACAUGUUACGACGA 5'
:|||||| :|| | ||||||:
target 5' AGUUCAUA-UCCG--AAUAUGCUGUA 3'
>miR-103	26	t0255380
miRNA 3' CUAAGUAUCGGGAC---AU--GUUACGACGA 5'
||||||| | || || :||||:||:
target 5' UAUUCAUAUCGAUGAUCUAAUUAAUGUUGUC 3'
>miR-2462	21	t0012673
miRNA 3' GAUGGUAAUGUG-GUUAGGAGA 5'
||:||||:| |||||:|:
target 5' GUAUCAUUGCUUGCAAUCUUUC 3'
>miR-2462	21	t0035464
miRNA 3' GAUGGUAAUGUGGUUAGGAGA 5'
|||:||| :| ||||:|:
target 5' -UACUAUUUUA--AAUCUUUG 3'
>miR-2462	21	t0083400
miRNA 3' GAUGGUAAUGUGGUUAGGAGA- 5'
||:||||: :|:||||||
target 5' AUAUCAUUG---UAGUCCUCUG 3'
>miR-2462	21	t0093894
miRNA 3' GAUGGUAAUGUGGUUAGGAGA- 5'
|||:||| ||: |||:||||
target 5' GUACUAUUUCAUAAAUUCUCUG 3'
>miR-2462	21	t0096675
miRNA 3' GAUGGUAAUGUGG-UUAGGAGA 5'
|||:||| ||:: |||:|||
target 5' AUACUAUU-CAUUAAAUUCUCG 3'
>miR-2462	21	t0108529
miRNA 3' GAUGGUAAUGUG-GUUAGGAGA 5'
||:||||:| |||||:|:
target 5' GUAUCAUUGCUUGCAAUCUUUC 3'
>miR-2462	21	t0134080
miRNA 3' GAUGGUAAUG--UGG--UUAGGAGA 5'
||:|||||: |: ||||:|:
target 5' GUAUCAUUAUUUAUGCAAAUCUUUA 3'
>miR-2462	21	t0139507
miRNA 3' GAUGGUAAUGUGGUUAGGAGA- 5'
||||:||::||:|||:||||
target 5' -UACCGUUGUACUAAUUCUCUU 3'
>miR-2462	21	t0168127
miRNA 3' GAUGGUAAU---G-UG---GUUAGGAGA 5'
|||:|||| | |: :||||||:
target 5' -UACUAUUAAGUCUAUUUAUAAUCCUUC 3'
>miR-2462	21	t0177194
miRNA 3' GAUGGUAAUGUG-GUUAGGAGA 5'
||:||||:| |||||:|:
target 5' GUAUCAUUGCUUGCAAUCUUUC 3'
>miR-2462	21	t0201959
miRNA 3' GAUGGUAAUGUG-GUUAGGAGA 5'
||:||||:| |||||:|:
target 5' GUAUCAUUGCUUGCAAUCUUUC 3'
>miR-2462	21	t0208161
miRNA 3' GAUGGUAAU---G-UG---GUUAGGAGA 5'
|||:|||| | |: :||||||:
target 5' GUACUAUUAAGUCUAUUUAUAAUCCUUC 3'
>miR-2462	21	t0235388
miRNA 3' GAUGGUAAUGUGG-UUAGGAGA 5'
||:|||||||: ||||:|:
target 5' AUAUCAUUACAUGAAAUCUUUG 3'
>miR-2462	21	t0237672
miRNA 3' GAUGGUAAUGU--GGUUAGGAGA- 5'
|||:||||: :|:|||:|||
target 5' GUACUAUUAUUGGUCGAUCUUCUG 3'
>miR-2462	21	t0252689
miRNA 3' GAUGGUAAUGUGGUUAGGAGA 5'
|||:|||| | |||:|||
target 5' CUAUCAUUUGA--AAUUCUCG 3'
>miR-2462	21	t0260280
miRNA 3' GAUGGUAAUGUGGUUAGGAGA 5'
||||||| : :||:|||
target 5' UUACCAUUCGUUGGAUUCUCA 3'
>miR-2462	21	t0331153
miRNA 3' GAUGGUAAUGUGG-UUAGGAGA 5'
|||:||| ||:: |||:|||
target 5' AUACUAUU-CAUUAAAUUCUCG 3'
>miR-2462	21	t0334953
miRNA 3' GAUGGUAA---UGUGGUUAGGAGA 5'
|||:||| |:|: |||||||
target 5' UUACUAUUGUAAUAUAAAUCCUCG 3'
>miR-2462	21	t0370401
miRNA 3' GAUGGUAAUGUGGUUAGGAGA- 5'
|||:||| ||: |||:||||
target 5' GUACUAUUUCAUAAAUUCUCUG 3'
>miR-2462	21	t0421325
miRNA 3' GAUGGUAAUGU-GG---UUAGGAGA- 5'
||:||||:|: |: |:|:||||
target 5' GUAUCAUUGCGGCUGGUAGUUCUCUG 3'
>miR-378	25	t0180689
miRNA 3' -CUACGGAAGACUGAGGUUCAGGUCA 5'
||||||||: ||:| |||:|:|
target 5' AGAUGCCUUU---CUUC-AGUUCGGC 3'
>miR-378	25	t0230979
miRNA 3' -CUACGGAAGACUGAGGUUCAGGUCA- 5'
|:||||||||| ||: :|||:|||
target 5' GGGUGCCUUCUGCCUUGCGGUCUAGUC 3'
>miR-378	25	t0289569
miRNA 3' -CUACGGAAGACUGAGGU-UCAGGUCA- 5'
||||:||| | ||: | ||||:|||
target 5' CGAUGUCUUA-GUCUUGAUAGUCUAGUA 3'
>miR-140*	25	t0168139
miRNA 3' CUAAGGCAC--CAAGAUGGGACACCAU 5'
||||:|| || |: :|||||||
target 5' AAUUCUGUCUCGU--UGGUCUGUGGUC 3'
>miR-140*	25	t0212654
miRNA 3' CUAAGGCACCAAGAUGGGACACCAU 5'
|||:||| || || :||||||
target 5' AAUUUCGUCCGUC-ACGUUGUGGUC 3'
>miR-140*	25	t0315056
miRNA 3' CUAAGGCACCAAGAUGGGACACCAU 5'
||||:|| | :|: :|||||||
target 5' AAUUCUGUCUUGUUGGUCUGUGGUC 3'
>miR-101a	25	t0016972
miRNA 3' CUAGAAGUCAAUAGUGUCAUGACAU 5'
||||||: |:|: |||||||
target 5' CAUCUUCGUGUGUU---GUACUGUC 3'
>miR-101a	25	t0034473
miRNA 3' CUAGAAGUCAAUAGUGUCAUGACAU 5'
||||||: |:|: |||||||
target 5' CAUCUUCGUGUGUU---GUACUGUC 3'
>miR-101a	25	t0065401
miRNA 3' CUAGAAGUCAAUAGUGUCAUGACAU 5'
||||||: |:|: |||||||
target 5' CAUCUUCGUGUGUU---GUACUGUC 3'
>miR-101a	25	t0067133
miRNA 3' CUAGAAGUCAAUAGUGUCAUGACAU 5'
||||||: |:|: |||||||
target 5' CAUCUUCGUGUGUU---GUACUGUC 3'
>miR-101a	25	t0067343
miRNA 3' CUAGAAGUCAAUAGUGUCAUGACAU 5'
||||||: |:|: |||||||
target 5' CAUCUUCGUGUGUU---GUACUGUC 3'
>miR-101a	25	t0100712
miRNA 3' CUAGAAGUCAAUAGUGUCAUGACAU 5'
||||||: |:|: |||||||
target 5' CAU	CAUCUUCGUGUGUU---GUACUGUC
