# Supplementary material for: High-throughput sequencing of RNAs isolated by cross-linking immunoprecipitation (HITS-CLIP) reveals Argonaute-associated microRNAs and targets in Schistosoma japonicum
Source: Parasit Vectors. 2015 Nov 14;8:589. doi: 10.1186/s13071-015-1203-9 (PMC4650335; doi:10.1186/s13071-015-1203-9)
Supplement: Additional file 6: — Sequences of SjAgo-associated novel miRNAs and targets detected by the HITS-CLIP assay. (XLS 1342 kb) [file 13071_2015_1203_MOESM6_ESM.xls]

## Sheet: novel miRNAs and targets
256 novel miRNAs and their potential target sites
>CLIP1-m0001_5p	22	t0067185
miRNA 3' UGUUGUUAGGACGGAAGUGGAU- 5'
||||:||: |::||:||:||
target 5' UCAACGAUUA-GUUUUUACUUAU 3'
>CLIP1-m0001_5p	22	t0126477
miRNA 3' -UGUUGUUAGG-AC--GGAAGUGGAU 5'
:|||||||:| | : |||||:|
target 5' GGCAACAAUUCAUCAUUGUUCACUUC 3'
>CLIP1-m0001_5p	22	t0134043
miRNA 3' UGUUGUUAGGACGGAAGUGGAU 5'
|||:|||: | |||||:|
target 5' -CAAUAAUU---CAUUCACUUU 3'
>CLIP1-m0001_5p	22	t0239831
miRNA 3' -UGUUGUUAGGA-CGGAAGUGGAU- 5'
|||||:||: | |||:|:|:
target 5' UACAACGAUUGACGGAUUCGCUUGA 3'
>CLIP1-m0001_5p	22	t0255742
miRNA 3' -UGUUGUUAGGACGGAAGUGGAU- 5'
||||:||| | :||:|:||:
target 5' UACAAUAAUACAA-UUUUAUCUGA 3'
>CLIP1-m0001_5p	22	t0276974
miRNA 3' -UGUUGUUAGGACG--G---AAGUGGAU- 5'
|||||:|| | : |||||:||
target 5' UACAACGAUGAAGGGAUUCAUUCACUUAA 3'
>CLIP1-m0001_5p	22	t0321646
miRNA 3' UGUUGUUA-GGACGG-AAGUGGAU 5'
||||||| : |: |||:|:|
target 5' -CAACAAUAUAAGUAAUUCGCUUU 3'
>CLIP1-m0001_5p	22	t0323751
miRNA 3' UGUUGUUAGGACGGAAGUGGAU- 5'
||||:||: |::||:||:||
target 5' UCAACGAUUA-GUUUUUACUUAU 3'
>CLIP1-m0001_5p	22	t0326111
miRNA 3' -UGUUGUUAGG-ACGG--AAGUGGAU 5'
||||||||:: ||| ||:|:||
target 5' GACAACAAUUUAUGCAUAUUUAUCUC 3'
>CLIP1-m0001_5p	22	t0333054
miRNA 3' -UGUUGUUAGGA--C---GG-AAGUGGAU 5'
|||:||||:: | :| ||:|:||
target 5' AACAGCAAUUUGUAGGUAUCGUUUAUCUU 3'
>CLIP1-m0001_5p	22	t0342519
miRNA 3' UGUUGUUAGGACGGAAGUGGAU- 5'
|:|||||:: :|||:|:||:
target 5' CCGACAAUUUAAUCUUUAUCUGC 3'
>CLIP1-m0001_5p	22	t0356352
miRNA 3' -UGUUGUUAGGAC-GG--AAGUGGAU 5'
||||||:|:: || ||:||:|
target 5' CACAACAGUUUGAUCCGUUUUACUUU 3'
>CLIP1-m0001_5p	22	t0373576
miRNA 3' UGUUGUUAGGACGGAAGUGGAU- 5'
|:|||||:: :|||:|:||:
target 5' CCGACAAUUUAAUCUUUAUCUGC 3'
>CLIP1-m0001_5p	22	t0383937
miRNA 3' -UGUUGUUAGGA---CGGAAGUGGAU 5'
||:|||||: | | ||||||:||
target 5' UACGACAAUUGUACGGACUUCACUUA 3'
>CLIP1-m0002_3p	20	t0045853
miRNA 3' CUGGCAUGUUUGAUAUAUAU 5'
||:||||| :|||||:|
target 5' AACUGUACAC-UUAUAUGUU 3'
>CLIP1-m0002_3p	20	t0164178
miRNA 3' -CUGGCAUGUUUGAUAUAUAU- 5'
|||:|||| :|:|||:||
target 5' GGACUGUACCACUUGUAUGUAA 3'
>CLIP1-m0002_3p	20	t0239055
miRNA 3' CUGGCAUG-UUU---GAUAUAUAU- 5'
|:||||| |:: :|:|||:|:
target 5' CAUCGUACUAGGGUUUUGUAUGUGA 3'
>CLIP1-m0002_3p	20	t0408710
miRNA 3' CUGGCAUGUUUGAUAUAUAU 5'
||:||||| :|||||:|
target 5' AACUGUACAC-UUAUAUGUU 3'
>CLIP1-m0003_5p	21	t0040232
miRNA 3' AGUUGUAAGAGGUUGGUUGAG 5'
:|||||| |:: ||:||:|
target 5' AUAACAUUGUUUUACUAAUUG 3'
>CLIP1-m0003_5p	21	t0044308
miRNA 3' AGUUGUAAG--AGGU--UGGUUGAG- 5'
|||:|||: |:: |||||:|:
target 5' CCAAUAUUUUAUUUGGUACCAAUUUC 3'
>CLIP1-m0003_5p	21	t0069690
miRNA 3' AGUUGUAAGAGGU--UGGUUGAG 5'
||:|||| |::| |:||:||
target 5' CCAGCAUUGUUUAACAUCAGCUA 3'
>CLIP1-m0003_5p	21	t0078402
miRNA 3' AGUUGUAAGA-G-GU---UGGUUGAG- 5'
|||:|||: | || ||:|||||
target 5' GCAAUAUUUCGCACAUGAACUAACUCU 3'
>CLIP1-m0003_5p	21	t0096833
miRNA 3' AGUUGUAAGAGGUUGGUUGAG- 5'
||:|||||||:||:||||||
target 5' CCAGCAUUCUCUAAUCAACUCU 3'
>CLIP1-m0003_5p	21	t0151286
miRNA 3' -AGUUGUAAGAGGUUGGUUGAG 5'
||||:|||| : |||:|:|
target 5' GUCAAUAUUCCUGUACCGAUUG 3'
>CLIP1-m0003_5p	21	t0169095
miRNA 3' AGUUGUAAGAGGUUGGUUGAG- 5'
||:|||||||||||||||||
target 5' CCAGCAUUCUCCAACCAACUCU 3'
>CLIP1-m0003_5p	21	t0198948
miRNA 3' AGUUGUAAGAGGUUGGUUGAG- 5'
||:|||||||:|||||||||
target 5' CCAGCAUUCUCUAACCAACUCU 3'
>CLIP1-m0003_5p	21	t0200899
miRNA 3' -AGUUGUAAGAGGUUGGUUGAG- 5'
||||||||| |:|||:|||||
target 5' AUCAACAUUCACUAACUAACUCU 3'
>CLIP1-m0003_5p	21	t0215568
miRNA 3' -AGUUGUAAGAGGUUGGUUGAG 5'
||||||||:|| |||:|:|
target 5' AUCAACAUUUUC--ACCGAUUG 3'
>CLIP1-m0003_5p	21	t0282245
miRNA 3' AGUUGUAA---G---AGGUUGGUUGAG 5'
||||||| : ||| |:|:|||
target 5' GCAACAUUUUGUGAAUCC-AUCGACUG 3'
>CLIP1-m0003_5p	21	t0283844
miRNA 3' AGUUGUAAGAGGUUGGUUGAG- 5'
|||||||| |||||||||
target 5' CCAACAUUCAUAAACCAACUCU 3'
>CLIP1-m0003_5p	21	t0290039
miRNA 3' -AGUUGUAAGAGGUUGGUUGAG 5'
||||||||: :||:||||||
target 5' GUCAACAUUUUAUAAUCAACUC 3'
>CLIP1-m0003_5p	21	t0301913
miRNA 3' AGUUGUAAGAG-GU--UGGUUGAG 5'
:||||||: | ||:||:|
target 5' AUAACAUUUCAACUUUACUAAUUA 3'
>CLIP1-m0003_5p	21	t0335732
miRNA 3' -AGUUGUAAG---A--G---GUUGGUUGAG- 5'
||||||||: | : ::|:||||||
target 5' AUCAACAUUUUGGUAGUAGCUGAUCAACUCU 3'
>CLIP1-m0003_5p	21	t0342254
miRNA 3' -AGUUGUAAGAGGUUGGUUGAG- 5'
||||:||||||||||||||||
target 5' AUCAAUAUUCUCCAACCAACUCU 3'
>CLIP1-m0003_5p	21	t0360357
miRNA 3' AGUUGUAAGAGGU--UGGUUGAG 5'
||:|||| |::| |:||:||
target 5' CCAGCAUUGUUUAACAUCAGCUA 3'
>CLIP1-m0004_3p	21	t0128369
miRNA 3' UCUUGUCG--UUAAU---AAUGUUAG 5'
|:||||| || || |||||||
target 5' CGGACAGCUUAAGUAUCCUUACAAUA 3'
>CLIP1-m0004_3p	21	t0178434
miRNA 3' -UCUUGUCGUUAAU--AAUGUUAG 5'
||||||||| || |||||:|
target 5' CAGAACAGCA--UACCUUACAGUG 3'
>CLIP1-m0004_3p	21	t0224596
miRNA 3' -UCUUGUCGUUAAUAAUGUUAG- 5'
:||||||: ||:|||:|||:
target 5' CGGAACAGU--UUGUUAUAAUUA 3'
>CLIP1-m0004_3p	21	t0260329
miRNA 3' UCUUGUCGUUAAUAAUGUUAG- 5'
||||||: || |||:|:||
target 5' UGAACAGU-AU--UUAUAGUCA 3'
>CLIP1-m0004_3p	21	t0403978
miRNA 3' UCUUGUCGU-UAA-UAAUGUUAG 5'
||||:|| : :||:||:|
target 5' UGAACGGCCUGGAAGUUGCAGUA 3'
>CLIP1-m0005_3p	24	t0018787
miRNA 3' GGAGUGGUUGAUCA-GC-UAGGUUCC 5'
|||||:|: || : ||:||||
target 5' ACUCACUAGAAUGUAUAAAUUCAAGC 3'
>CLIP1-m0005_3p	24	t0052741
miRNA 3' GGAGUGGU--UG--AUCAGC-UAGGUUCC 5'
||||||| || | | || :|:|:||
target 5' ACUCACCAUCACGAUCGCCGAGUUCGAGC 3'
>CLIP1-m0005_3p	24	t0101789
miRNA 3' -GGAGUGGUUGAUCAGC--UAGGUUCC 5'
|||||||| || | :||:|||
target 5' UCCUCACCAUA-AGACUGAGUCUAAGA 3'
>CLIP1-m0005_3p	24	t0112852
miRNA 3' -GGAGUGGUUGAUCAGC-UAGGUUCC 5'
|:|||||| | ||| :||||:|
target 5' ACUUCACCAUGAAAUCGAGUCCAGGA 3'
>CLIP1-m0005_3p	24	t0134156
miRNA 3' GGAGUGGU--UGAU-C---AGCUAGGUUCC 5'
|||||:| |||: | |:|||||:||
target 5' ACUCACUAAUACUGUGAUCUUGAUCCGAGU 3'
>CLIP1-m0005_3p	24	t0134666
miRNA 3' -GGAGUGGUUGAUCAGCUAGGUUCC 5'
||||:||| :|:| | ||:||:|
target 5' GCCUCGCCA-UUGG-C-AUUCAGGA 3'
>CLIP1-m0005_3p	24	t0206716
miRNA 3' -GGAGUGGUUGAUC--A---GCUAGGUUCC- 5'
:||||:|||||: | :|:|:|||||
target 5' GUCUCAUCAACUGUUCUAAGUGGUUCAAGGG 3'
>CLIP1-m0005_3p	24	t0282009
miRNA 3' GGAGUGGUUGAUCA-GC-UAGGUUCC 5'
|||||:|: || : ||:||||
target 5' ACUCACUAGAAUGUAUAAAUUCAAGC 3'
>CLIP1-m0005_3p	24	t0367407
miRNA 3' -GGAGUGGUUGAUCAGCUAGGUUCC 5'
:|||:||||| :| |||:|:|
target 5' CUCUCGCCAAC-GGAU-AUCUAGGC 3'
>CLIP1-m0005_3p	24	t0387936
miRNA 3' GGAGUGGUUGAUCA-GC-UAGGUUCC 5'
|||||:|: || : ||:||||
target 5' ACUCACUAGAAUGUAUAAAUUCAAGC 3'
>CLIP1-m0005_3p	24	t0408834
miRNA 3' -GGAGUGGUUGAUCAGCUAGGUUCC 5'
:|||:||||| :| |||:|:|
target 5' CUCUCGCCAAC-GGAU-AUCUAGGC 3'
>CLIP1-m0006_3p	22	t0047308
miRNA 3' UUAAGAUGGCCUGGUCGAUUGA- 5'
||||||: || ||:|||:|
target 5' CAUUCUAUAAAACAAGUUAAUUA 3'
>CLIP1-m0006_3p	22	t0076287
miRNA 3' UUAAGAUGGCCUGG--UCGAUUGA 5'
|:|||||| | || ||:|||:
target 5' AGUUCUACA-GUCCGAAGUUAAUA 3'
>CLIP1-m0006_3p	22	t0089220
miRNA 3' -UUAAGAUGGCCUG---GUCGAUUGA 5'
:||||||| |: :||:|||:
target 5' UGAUUCUACAC-AUAUUUAGUUAAUA 3'
>CLIP1-m0006_3p	22	t0150441
miRNA 3' UUAAGAUGGCCUGGUCGAUUGA 5'
|||||:| | ||||:|:|
target 5' CAUUCUGC---A--AGCUGAUU 3'
>CLIP1-m0006_3p	22	t0182685
miRNA 3' UUAAGAUGGCCUGGUCGAUUGA 5'
||||||| | ||:|||:
target 5' CAUUCUACAUCAAAAGUUAAUG 3'
>CLIP1-m0006_3p	22	t0194963
miRNA 3' -UUAAGAUGGCCUGG-UCGAUUGA 5'
::||||||| || :|||||:
target 5' GGGUUCUACCAGAAGUGGCUAAUC 3'
>CLIP1-m0006_3p	22	t0213409
miRNA 3' -UUAAGAUGGCCUG-GUCGAUUGA- 5'
|:|||||| ||: :||||:|||
target 5' AAGUUCUAC--GAUGUAGCUGACUG 3'
>CLIP1-m0006_3p	22	t0241410
miRNA 3' -UUAAGAUGGCCUGG-UCGAUUGA 5'
::||||||| || :|||||:
target 5' GGGUUCUACCAGAAGUGGCUAAUC 3'
>CLIP1-m0006_3p	22	t0248585
miRNA 3' -UUAAGAUGGCCUGG-UCGAUUGA 5'
::||||||| || :|||||:
target 5' GGGUUCUACCAGAAGUGGCUAAUC 3'
>CLIP1-m0006_3p	22	t0252151
miRNA 3' -UUAAGAUGGCCUGG-UCGAUUGA 5'
::||||||| || :|||||:
target 5' GGGUUCUACCAGAAGUGGCUAAUC 3'
>CLIP1-m0006_3p	22	t0264301
miRNA 3' -UUAAGAUGGCCUGG-UCGAUUGA 5'
::||||||| || :|||||:
target 5' GGGUUCUACCAGAAGUGGCUAAUC 3'
>CLIP1-m0006_3p	22	t0266526
miRNA 3' -UUAAGAUGGCCUGG-UCGAUUGA 5'
::||||||| || :|||||:
target 5' GGGUUCUACCAGAAGUGGCUAAUC 3'
>CLIP1-m0006_3p	22	t0273702
miRNA 3' -UUAAGAUGGC--CUGG---UCGAUUGA- 5'
||||||||| || : :|:|||||
target 5' GAAUUCUACCACUGAGUGGCGGUUAACUC 3'
>CLIP1-m0006_3p	22	t0283913
miRNA 3' -UUAAGAUGGCCUG---GUCGAUUGA 5'
:||||||| |: :||:|||:
target 5' UGAUUCUACAC-AUAUUUAGUUAAUA 3'
>CLIP1-m0006_3p	22	t0291479
miRNA 3' -UUAAGAUGGCCUGG-UCGAUUGA 5'
::||||||| || :|||||:
target 5' GGGUUCUACCAGAAGUGGCUAAUC 3'
>CLIP1-m0006_3p	22	t0301885
miRNA 3' -UUAAGAUGGCCUGGUCGAUUGA- 5'
||||||||: : ||:|:|||
target 5' CAAUUCUACUUU-UAAGUUGACUG 3'
>CLIP1-m0006_3p	22	t0315882
miRNA 3' UUAAGAUGGCCUGG--UCGAUUGA 5'
|||||:| | : ||:|:|:
target 5' UAUUCUGCAUAAGUGGAGUUGAUG 3'
>CLIP1-m0006_3p	22	t0318324
miRNA 3' -UUAAGAUGGCCUGG-UCGAUUGA 5'
::|||||| || :|||||:
target 5' GGGUUCUACA-GAAGUGGCUAAUC 3'
>CLIP1-m0006_3p	22	t0334171
miRNA 3' -UUAAGAUGGCCUGGUCGAUUGA 5'
:|||||:|| : :|:|:|:
target 5' GGAUUCUGCC---U-GGUUGAUC 3'
>CLIP1-m0006_3p	22	t0361829
miRNA 3' -UUAAGAUGGC--CUGG---UCGAUUGA 5'
||||:|||| | |: ||:|||:
target 5' UAAUUUUACCAUCGUCUGGUAGUUAAUC 3'
>CLIP1-m0006_3p	22	t0363157
miRNA 3' -UUAAGAUGGC--CUGG---UCGAUUGA 5'
||||:|||| | |: ||:|||:
target 5' UAAUUUUACCAUCGUCUGGUAGUUAAUC 3'
>CLIP1-m0006_3p	22	t0400214
miRNA 3' -UUAAGAUGGCCUGG-UCGAUUGA 5'
::|||||| || :|||||:
target 5' GGGUUCUACA-GAAGUGGCUAAUC 3'
>CLIP1-m0006_3p	22	t0408488
miRNA 3' UUAAGAUGGCCUGGUCGAUUGA- 5'
||||||: || ||:|||:|
target 5' CAUUCUAUAAAACAAGUUAAUUA 3'
>CLIP1-m0006_3p	22	t0408546
miRNA 3' -UUAAGAUGGCCUG---GUCGAUUGA 5'
:||||||| |: :||:|||:
target 5' UGAUUCUACAC-AUAUUUAGUUAAUA 3'
>CLIP1-m0006_3p	22	t0424003
miRNA 3' -UUAAGAUGGCCUGG-UCGAUUGA 5'
:|||:|||| |: ||:|:|:
target 5' UGAUUUUACCU-AUAGAGUUGAUC 3'
>CLIP1-m0006_3p	22	t0426149
miRNA 3' -UUAAGAUGGCCUGG--UCGAUUGA 5'
||||:||| ||: ||:|:|:
target 5' GAAUUUUACA-GAUGUGAGUUGAUC 3'
>CLIP1-m0006_3p	22	t0426778
miRNA 3' -UUAAGAUGGCCUGGUCGAUUGA 5'
|:|||||| | :|||:||
target 5' GAGUUCUAC---A--GGCUGACG 3'
>CLIP1-m0007_5p	22	t0187328
miRNA 3' -CCAGUAGGUUGUUUAGUUCUCA- 5'
||||:||| ||| |||:||||
target 5' AGGUCGUCC-ACA--UCAGGAGUU 3'
>CLIP1-m0007_5p	22	t0211270
miRNA 3' -CCAGUAGGUUGUUUAGUUCUCA- 5'
||||:||| ||| |||:||||
target 5' AGGUCGUCC-ACA--UCAGGAGUU 3'
>CLIP1-m0007_5p	22	t0261362
miRNA 3' -CCAGUAGGUUGUUUAGUUCUCA- 5'
||||:||| ||| |||:||||
target 5' AGGUCGUCC-ACA--UCAGGAGUU 3'
>CLIP1-m0008_5p	22	t0187328
miRNA 3' -CCAGUAGGUUGUUUAGUUCUCA- 5'
||||:||| ||| |||:||||
target 5' AGGUCGUCC-ACA--UCAGGAGUU 3'
>CLIP1-m0008_5p	22	t0211270
miRNA 3' -CCAGUAGGUUGUUUAGUUCUCA- 5'
||||:||| ||| |||:||||
target 5' AGGUCGUCC-ACA--UCAGGAGUU 3'
>CLIP1-m0008_5p	22	t0261362
miRNA 3' -CCAGUAGGUUGUUUAGUUCUCA- 5'
||||:||| ||| |||:||||
target 5' AGGUCGUCC-ACA--UCAGGAGUU 3'
>CLIP1-m0009_5p	22	t0032991
miRNA 3' CGGGGUUUAUCUUGUUUUACAU- 5'
|||||||| | ||:||||:
target 5' UCCCCAAAU--A--AAGAUGUGG 3'
>CLIP1-m0009_5p	22	t0094325
miRNA 3' -CGGGGUUUA--UC-UUGUUUUACAU- 5'
||:|||||| || ||:|:|:|||:
target 5' AGCUCCAAAUGCAGUAAUAGAGUGUGG 3'
>CLIP1-m0009_5p	22	t0186313
miRNA 3' -CGGGGUUUAUCUU---GUUUUACAU- 5'
|||:|||| || :||:|||||
target 5' AGCCUCAAAGUUAAAUGUAAGAUGUAG 3'
>CLIP1-m0009_5p	22	t0189090
miRNA 3' CGGGGUUUAUCUUGUUUUACAU- 5'
||:||||| |: :|||||||
target 5' ACCUCAAAU-GGUGGAAAUGUAG 3'
>CLIP1-m0010_5p	23	t0022919
miRNA 3' -CCAGUAUCGC---ACU-GUCUAGGGGA 5'
|||||||| | ||| :|||||:|:
target 5' UGGUCAUAG-GACUUGAAUAGAUCUCUG 3'
>CLIP1-m0010_5p	23	t0054139
miRNA 3' CCAGUAUCGCACUGUCUAGGGGA 5'
||||||| | : ||||:|:
target 5' CGUCAUAGA-U--U-GAUCUCUG 3'
>CLIP1-m0010_5p	23	t0056881
miRNA 3' CCAGUAUCGCAC--UGUCUAGGGGA 5'
||:|||| || :| ||||:|:
target 5' CGUUAUAGACUGAAGCUGAUCUCUG 3'
>CLIP1-m0010_5p	23	t0067710
miRNA 3' CCAGUAUCGCACUGUCUAGGGGA 5'
|||||:| | | |||:|:|
target 5' UGUCAUGG-GC--CUGAUUCUC- 3'
>CLIP1-m0010_5p	23	t0095689
miRNA 3' CCAGUAUCGCACU--GUCUAGGGGA 5'
||:|||| ||| | |:||:|:
target 5' UGUUAUAGGCUGAAUCUGGUCUCUG 3'
>CLIP1-m0010_5p	23	t0102896
miRNA 3' CCAGUAUCGCACUGUCUAGGGGA 5'
|||||:| | | |||:|:|
target 5' UGUCAUGG-GC--CUGAUUCUC- 3'
>CLIP1-m0010_5p	23	t0103667
miRNA 3' CCAGUAUCGC-ACUGU-CUAGGGGA 5'
|||:||| || | ||||:|:
target 5' UGUCGUAGAACUGUCUUGAUCUCUG 3'
>CLIP1-m0010_5p	23	t0104505
miRNA 3' CCAGUAUCGCACUGUCUAGGGGA 5'
||:|||| || : ||||:|:
target 5' -GUUAUAG-GU--U-GAUCUCUG 3'
>CLIP1-m0010_5p	23	t0140734
miRNA 3' CCAGUAUCGC-ACUGUCUAGGGGA 5'
|||:|||| | || ||||:|:
target 5' AGUCGUAGCUUUCACUGAUCUCUG 3'
>CLIP1-m0010_5p	23	t0203661
miRNA 3' CCAGUAUCGCACU--GUCUAGGGGA 5'
|||||:| ||| : ||||:|:
target 5' UGUCAUGGAUUGAAAUUGAUCUCUG 3'
>CLIP1-m0010_5p	23	t0235860
miRNA 3' CCAGUAUCGC-ACUGU-CUAGGGGA 5'
|||:||| || | ||||:|:
target 5' UGUCGUAGAACUGUCUUGAUCUCUG 3'
>CLIP1-m0010_5p	23	t0237834
miRNA 3' CCAGUAUCGCACUGUCUAGGGGA 5'
|||||:| | | |||:|:|
target 5' UGUCAUGG-GC--CUGAUUCUC- 3'
>CLIP1-m0010_5p	23	t0242434
miRNA 3' CCAGUAUCGCACU--GU-CUAGGGGA- 5'
|||:||| | || ||||:|:|
target 5' UGUCGUAGAAGGCUCCAUGAUCUCUUA 3'
>CLIP1-m0010_5p	23	t0243682
miRNA 3' CCAGUAUCGC-ACUGU-CUAGGGGA 5'
|||:||| || | ||||:|:
target 5' UGUCGUAGAACUGUCUUGAUCUCUG 3'
>CLIP1-m0010_5p	23	t0255007
miRNA 3' CCAGUAUCGCACUGUCUAGGGGA 5'
|||||:| | | |||:|:|
target 5' UGUCAUGG-GC--CUGAUUCUC- 3'
>CLIP1-m0010_5p	23	t0264844
miRNA 3' CCAGUAUCGCACUG--UCUAGGGGA 5'
|||||:| ||| :||||:|:
target 5' UGUCAUGGACUGAAAUGGAUCUCUG 3'
>CLIP1-m0010_5p	23	t0272215
miRNA 3' CCAGUAUCG--CACUGU-CUAGGGGA 5'
|||||:| | || ||||:|:
target 5' UGUCAUGGACUG-GAAUUGAUCUCUG 3'
>CLIP1-m0010_5p	23	t0273418
miRNA 3' CCAGUAUCGCAC--UGUCUAGGGGA 5'
||:|||| || :| ||||:|:
target 5' UGUUAUAGACUGAAGCUGAUCUCUG 3'
>CLIP1-m0010_5p	23	t0290744
miRNA 3' CCAGUAUCGC-ACUGUCUAGGGGA 5'
|||||:| | ||||:|:|
target 5' CGUCAUGGAUUUUUAAGAUUCUCA 3'
>CLIP1-m0010_5p	23	t0299252
miRNA 3' CCAGUAUCGCACUGUCUAGGGGA 5'
|||:|||| || |||||:|:
target 5' CGUCGUAGCUAGAAAGAUCUCUG 3'
>CLIP1-m0010_5p	23	t0303086
miRNA 3' -CCAGUAUCGC---ACU-GUCUAGGGGA 5'
|||||||| | ||| :|||||:|:
target 5' UGGUCAUAG-GACUUGAGUAGAUCUCUG 3'
>CLIP1-m0010_5p	23	t0373138
miRNA 3' CCAGUAUCGCACUGUCUAGGGGA- 5'
|||:|||: || :|||:|:||
target 5' CGUCGUAGU-UG--GGAUUCUCUA 3'
>CLIP1-m0010_5p	23	t0414093
miRNA 3' CCAGUAUCGC-ACUGUCUAGGGGA 5'
|||||:| | ||||||:|
target 5' CGUCAUGGAUUUUUAAGAUCCUCA 3'
>CLIP1-m0010_5p	23	t0422342
miRNA 3' -CCAGUAUCGCACUGUCUAGGGGA 5'
||||:||| || | |||:||:
target 5' AGGUCGUAG-GUU-C-GAUUCCUA 3'
>CLIP1-m0011_5p	22	t0098301
miRNA 3' UCCGCUAUUUCUGA--UCAAGGUA 5'
||||||:| | :||||:|
target 5' CGGCGAUGACU-CAAGGGUUCUAA 3'
>CLIP1-m0011_5p	22	t0147163
miRNA 3' UCCGCUAUUUCUGAUCAAGGUA 5'
||||||::| || ||||:||
target 5' CGGCGAUGGA-AC-AGUUUCAG 3'
>CLIP1-m0011_5p	22	t0187748
miRNA 3' -UCCGCUAUU--UCUGAUCAAGGUA 5'
|||||||| || :|||:||
target 5' AAGGCGAUAUGUAGUA-GGUUUCAA 3'
>CLIP1-m0011_5p	22	t0426532
miRNA 3' UCCGCUAUUUCUGA--UCAAGGUA 5'
||||||:| | :||||:|
target 5' CGGCGAUGACU-CAAGGGUUCUAA 3'
>CLIP1-m0012_5p	24	t0150727
miRNA 3' -CCGGUAGAAGA-U-GUAU--UGCUGUCU 5'
|||:|||| | | |:| :||:|||
target 5' GGGCUAUCUGCAGAUCGUCGCGCGGCAGU 3'
>CLIP1-m0012_5p	24	t0195001
miRNA 3' CCGGUAGA-AGAUG--UA--U---UGCUGUCU- 5'
|||:||| | | : | |:||||||
target 5' AGCCGUCUGUAAAAAAGGGGAACAAUGACAGAA 3'
>CLIP1-m0012_5p	24	t0232763
miRNA 3' CCGGUAGA---AGA-UGUAUUGCUGUCU- 5'
|||||:| |:| |||| ||||||||
target 5' UGCCAUUUCUGUUUGACAU-ACGACAGAA 3'
>CLIP1-m0012_5p	24	t0344278
miRNA 3' CCGGUAGAAGAUGUAUUGCUGUCU 5'
||:||||| |: |:||:||
target 5' UGCUAUCUUA-AU---AUGAUAGU 3'
>CLIP1-m0013_3p	20	t0104569
miRNA 3' -GGAAGGUUUCUU-GGGCUCUC 5'
:|||||:| | ||:||||
target 5' UUCUUCCGAU--AUCCUGAGAU 3'
>CLIP1-m0013_3p	20	t0210184
miRNA 3' GGAAGGUU--UC--UUGGGCUCUC 5'
:|||||| | :|:||||||
target 5' UUUUCCAAUUAACCGAUCCGAGAU 3'
>CLIP1-m0013_3p	20	t0211785
miRNA 3' -GGAAGGUUUCUUGGGCUCUC 5'
:||||:|| ||:||:||
target 5' UUCUUCUAA---ACUCGGGAU 3'
>CLIP1-m0014_3p	24	t0014319
miRNA 3' CUCGCAAGAUG-UUGGA-AGUUUCAC- 5'
|||||||| |:|| |:||:|||
target 5' -AGCGUUCUGUAAGCCGAUUAAGGUGG 3'
>CLIP1-m0014_3p	24	t0111017
miRNA 3' -CUCGCAAGAUG-UUGGA-AGUUUCAC- 5'
||||||||| |:|| ||||:|||
target 5' GGAGCGUUCUGUAAGCCGAUCAAGGUGU 3'
>CLIP1-m0014_3p	24	t0127383
miRNA 3' CUCGCAAG--AUGUUGGAAGUUUCAC- 5'
||:|||| ||||| |||:|:||||
target 5' CAGUGUUCACUACAA-CUUUAGAGUGA 3'
>CLIP1-m0014_3p	24	t0212082
miRNA 3' -CUCGCAAGA-U-GUUGGAAGUUUCAC 5'
|:|||||| | |||| |:|:|||
target 5' UGGGCGUUCGGAUCAACGGUUAGAGUU 3'
>CLIP1-m0014_3p	24	t0253919
miRNA 3' CUCGCAAGAUGUUGGAAGUUUCAC 5'
||:|||| :||: ||:|:||
target 5' UAGUGUUCG--GACUGUCGAGGUC 3'
>CLIP1-m0014_3p	24	t0293271
miRNA 3' CUCGCAAGA--UG--UUGGAAGUUUCAC 5'
||||||| : |:| |:||:||
target 5' AAGCGUUCGUCGGAAAGCA-UUAAGGUC 3'
>CLIP1-m0014_3p	24	t0330644
miRNA 3' -CUCGCAAGAUG-UUGG-AAGUUUCAC 5'
||||||||| |:|| ||:||:|||
target 5' GGAGCGUUCUGUAAGCCGUUUAAGGUG 3'
>CLIP1-m0014_3p	24	t0364960
miRNA 3' -CUCGCAAGAUG-UUGG-AAGUUUCAC 5'
||||||||| |:|| |||||:|||
target 5' GGAGCGUUCUGUAAGCCGUUCAAGGUG 3'
>CLIP1-m0014_3p	24	t0370247
miRNA 3' -CUCGCAAGAUG-UUGGAAGUUUCAC 5'
||||||||| |:|| ||:||||
target 5' GGAGCGUUCUGUAAGCCGUCGAAGUU 3'
>CLIP1-m0014_3p	24	t0397566
miRNA 3' -CUCGCAAGAUG-UUGGA-AGUUUCAC- 5'
||||||||| |:|| |:||:|||
target 5' GGAGCGUUCUGUAAGCCGAUUAAGGUGG 3'
>CLIP1-m0015_5p	24	t0024809
miRNA 3' GUUAUAAUGA---UAA--UAACAUUGGUC- 5'
||||||||| :|| ||||||||:||
target 5' AAAUAUUACUUAUGUUGGAUUGUAACUAGU 3'
>CLIP1-m0015_5p	24	t0026670
miRNA 3' -GUUAUAAUGA-UAA-UAACAUUGGUC- 5'
|:|||||| | :||||:||:||
target 5' ACGAUAUUAAUGAGAAGUUGUGACUAGU 3'
>CLIP1-m0015_5p	24	t0034819
miRNA 3' GUUAUAAUGA---UAA--UAACAUUGGUC- 5'
|:|||||:| :|| |||||||||:|
target 5' AAGUAUUAUUUAAGUUGGAUUGUAACCGGU 3'
>CLIP1-m0015_5p	24	t0063974
miRNA 3' GUUAUAAUGA---UAA--UAACAUUGGUC- 5'
||||||||| :|| ||||||||:||
target 5' AAAUAUUACUUAUGUUGGAUUGUAACUAGU 3'
>CLIP1-m0015_5p	24	t0073826
miRNA 3' GUUAUAAUGA---UAA--UAACAUUGGUC- 5'
||||||||| :|| ||||||||:||
target 5' AAAUAUUACUUAUGUUGGAUUGUAACUAGU 3'
>CLIP1-m0015_5p	24	t0101760
miRNA 3' -GUUAUAAUGA-UAA-UAACAUUGGUC- 5'
|:|||||| | :||||:||:||
target 5' ACGAUAUUAAUGAGAAGUUGUGACUAGU 3'
>CLIP1-m0015_5p	24	t0103867
miRNA 3' GUUAUAAUGA---UAA--UAACAUUGGUC- 5'
|:|||||:| :|| |||||:||:||
target 5' AAGUAUUAUUUGAGUUGGAUUGUGACUAGC 3'
>CLIP1-m0015_5p	24	t0111995
miRNA 3' GUUAUAAUGA---UAAUA--ACAUUGGUC- 5'
|:|||||:| :||: |||:|||:|
target 5' AAGUAUUAUUUAAGUUGGACUGUGACCGGC 3'
>CLIP1-m0015_5p	24	t0116851
miRNA 3' GUUAUAAUG--AUAA-UA---ACAUUGGUC 5'
|||||||: ||| || |||:|:|:
target 5' AAAUAUUAUUUUAUGAAUGAAUGUGAUCGA 3'
>CLIP1-m0015_5p	24	t0117263
miRNA 3' GUUAUAAUGA---UAA--UAACAUUGGUC- 5'
||||||::| :|| ||||||||:||
target 5' AAAUAUUGUUUAAGUUGGAUUGUAACUAGC 3'
>CLIP1-m0015_5p	24	t0146427
miRNA 3' GUUAUAAUGA---UAA--UAACAUUGGUC- 5'
|:|||||:| :|| |||||||||:|
target 5' -AGUAUUAUUUAAGUUGGAUUGUAACCGGC 3'
>CLIP1-m0015_5p	24	t0180908
miRNA 3' GUUAUAAUGAUAAUAA-CAUUGGUC- 5'
|||:||| || :| ||:|:|||
target 5' AAAUGUUAAUAC-GUCGGUGAUCAGA 3'
>CLIP1-m0015_5p	24	t0185443
miRNA 3' -GUUAUAAUGAUAA--UAACAUUGGUC- 5'
:|||:||| :|| |||||:|||:|
target 5' UUAAUGUUAAGGUUGGAUUGUGACCGGU 3'
>CLIP1-m0015_5p	24	t0269590
miRNA 3' GUUAUAAUGAUAAUAACAUUGGUC 5'
|||:||| : |||||||||:
target 5' AAAUGUUA--G--AUUGUAACCGC 3'
>CLIP1-m0015_5p	24	t0297993
miRNA 3' -GUUAUAAUGAUAA--UAACAUUGGUC- 5'
:|||:|||| :|| |||||:|||:|
target 5' UUAAUGUUACGGUUGGAUUGUGACCGGU 3'
>CLIP1-m0015_5p	24	t0313758
miRNA 3' GUUAUAAUGAUAAUAA-CAUUGGUC 5'
:|||||| : |:| ||:|||:
target 5' AGAUAUUAA-GGUGUGGGUGACCGA 3'
>CLIP1-m0015_5p	24	t0347465
miRNA 3' GUUAUAAUG--AUAA-UA---ACAUUGGUC 5'
|||||||: ||| || |||:|:|:
target 5' AAAUAUUAUUUUAUGAAUGAAUGUGAUCGA 3'
>CLIP1-m0015_5p	24	t0370877
miRNA 3' -GUUAUAAUGA-UAA-UAACAUUGGUC- 5'
|:|||||| | :||||:||:||
target 5' ACGAUAUUAAUGAGAAGUUGUGACUAGU 3'
>CLIP1-m0015_5p	24	t0377269
miRNA 3' GUUAUAAUGAUAAUAACAUUGGUC 5'
:|||:||| || :| ||||:||
target 5' UAAUGUUAA-AUCGUCGUAAUCAA 3'
>CLIP1-m0015_5p	24	t0384910
miRNA 3' GUUAUAAUGA---UAA--UAACAUUGGUC- 5'
||||||||| :|| ||||||||:||
target 5' AAAUAUUACUUAUGUUGGAUUGUAACUAGU 3'
>CLIP1-m0015_5p	24	t0390736
miRNA 3' GUUAUAAUGA---UAA--UAACAUUGGUC- 5'
|:|||||:| :|| |||||||||:|
target 5' AAGUAUUAUUUAAGUUGGAUUGUAACCGGC 3'
>CLIP1-m0015_5p	24	t0404089
miRNA 3' -GUUAUAAUGA-UAA-UAACAUUGGUC- 5'
|:|||||| | :||||:||:||
target 5' ACGAUAUUAAUGAGAAGUUGUGACUAGU 3'
>CLIP1-m0015_5p	24	t0410059
miRNA 3' GUUAUAAUGA---UAA--UAACAUUGGUC- 5'
||||||||| :|| ||||||||:||
target 5' AAAUAUUACUUAUGUUGGAUUGUAACUAGU 3'
>CLIP1-m0016_3p	24	t0055069
miRNA 3' -UCUCCCAGGACCCAAGCUAGAGGU- 5'
||:|||||||||||||||||||||
target 5' CAGGGGGUCCUGGGUUCGAUCUCCAA 3'
>CLIP1-m0016_3p	24	t0060932
miRNA 3' -UCUCCCAGGACCCAAGCUAGAGGU 5'
|||||||:|| ||||||||||:
target 5' CAGAGGGUUCUAAGUUCGAUCUCUG 3'
>CLIP1-m0016_3p	24	t0102243
miRNA 3' UCUCCCAGGACCCAAGCUAGAGGU 5'
|||||||||| ||:||||||:
target 5' UGAGGGUCCUGAUUUUGAUCUCUG 3'
>CLIP1-m0016_3p	24	t0167336
miRNA 3' -UCUCCCAGGACCCAAGCUAGAGGU 5'
|||||||::| ||||||||||:
target 5' CAGAGGGUUUUAAGUUCGAUCUCUG 3'
>CLIP1-m0016_3p	24	t0191727
miRNA 3' -UCUCCCAGGACCCAAGCUAGAGGU- 5'
||||||||:||||||:||||||:|
target 5' CAGAGGGUCUUGGGUUUGAUCUCUAA 3'
>CLIP1-m0016_3p	24	t0195458
miRNA 3' -UCUCCCAGGACCCAAGCUAGAGGU- 5'
||||||||:||||||:||||||:|
target 5' CAGAGGGUCUUGGGUUUGAUCUCUAA 3'
>CLIP1-m0016_3p	24	t0205092
miRNA 3' -UCUCCCAGGACCCAAGCUAGAGGU 5'
|||||||:|||||||:||||||:
target 5' UAGAGGGUUCUGGGUUUGAUCUCUG 3'
>CLIP1-m0016_3p	24	t0258937
miRNA 3' -UCUCCCAGGACCCAAGCUAGAGGU- 5'
|||||||:|||||||||||||:|:
target 5' CAGAGGGUUCUGGGUUCGAUCUUCGA 3'
>CLIP1-m0016_3p	24	t0276657
miRNA 3' -UCUCCCAGGACCCAAGCUAGAGGU 5'
|||||||:|| ||||||||||:
target 5' UAGAGGGUUCUAAGUUCGAUCUCUG 3'
>CLIP1-m0016_3p	24	t0313909
miRNA 3' UCUCCCAGGACCCAAGCUAGAGGU 5'
|||||||||| ||:||||||:
target 5' UGAGGGUCCUGCUUUUGAUCUCUG 3'
>CLIP1-m0016_3p	24	t0326382
miRNA 3' -UCUCCCAGGACCCAAGCUAGAGGU 5'
||||||||:| |||||||||||:
target 5' CAGAGGGUCUUUGGUUCGAUCUCUG 3'
>CLIP1-m0016_3p	24	t0353379
miRNA 3' UCUCCCAGGACCCAAGCUAGAGGU 5'
|||||||||||||||||||||:
target 5' CGAGGGUCCUGGGUUCGAUCUCUG 3'
>CLIP1-m0016_3p	24	t0364855
miRNA 3' UCUCCCAGG-ACCCA--A--GCUAGAGGU 5'
|:|||||: |||| | :||||||:
target 5' CGGGGGUCUGUGGGAGCUGCUGAUCUCUG 3'
>CLIP1-m0016_3p	24	t0367717
miRNA 3' -UCUCCCAGGACCCAAGCUAGAGGU 5'
|||||||:|| ||||||||||:
target 5' CAGAGGGUUCUAAGUUCGAUCUCUG 3'
>CLIP1-m0016_3p	24	t0389672
miRNA 3' -UCUCCCAGGACCCAAGCUAGAGGU- 5'
||||||||:||||||:||||||:|
target 5' CAGAGGGUCUUGGGUUUGAUCUCUAA 3'
>CLIP1-m0016_3p	24	t0402370
miRNA 3' -UCUCCCAG---G--ACC--CAAGCUAGAGGU 5'
|||||||: | || ||| |||:||:
target 5' CAGAGGGUUGCACGUUGACUGUUAGAUUUCUG 3'
>CLIP1-m0017_5p	20	t0047786
miRNA 3' UCUGUAAUACCCUGUUGUCC 5'
||||||:| |||||:|
target 5' UGACAUUGU---ACAACGGA 3'
>CLIP1-m0017_5p	20	t0109940
miRNA 3' UCUGUAAUACCCUGUUGUCC 5'
|:||||| ||:|||||
target 5' UGGCAUUAA--GAUAACAG- 3'
>CLIP1-m0017_5p	20	t0123885
miRNA 3' UCUGUAAUACCCUGUUGUCC 5'
||||||| |||:|:||
target 5' CGACAUUAGC-GACGAUAGC 3'
>CLIP1-m0017_5p	20	t0133096
miRNA 3' UCUGUAAUACCCUGUUGUCC 5'
||:||||| ||||:||
target 5' UGAUAUUAUCA-ACAAUAGU 3'
>CLIP1-m0017_5p	20	t0147628
miRNA 3' -UCUGUAAUACCCUGUUGUCC 5'
|||||||| ||||||||
target 5' GAGACAUUAGUCGACAACAGC 3'
>CLIP1-m0017_5p	20	t0237027
miRNA 3' -UCUGUAAU--A--C--CC-UGUUGUC-C- 5'
:|||:||| | | || |:|:||| |
target 5' GGGACGUUAGCUCAGUUGGUAUAGCAGCGG 3'
>CLIP1-m0017_5p	20	t0329835
miRNA 3' UCUGUAAUACCCUGUUGUCC 5'
||||||| |||:|:||
target 5' CGACAUUAGC-GACGAUAGC 3'
>CLIP1-m0017_5p	20	t0367461
miRNA 3' -UCUGUAAUACCCUGUUGUCC 5'
||||||||| |:|||||
target 5' CAGACAUUAU---AUAACAGC 3'
>CLIP1-m0017_5p	20	t0383291
miRNA 3' -UCUGUAAUACCCUGUUGUCC 5'
||||||||| |:|||||
target 5' CAGACAUUAU---AUAACAGC 3'
>CLIP1-m0019_3p	22	t0024887
miRNA 3' UCUGUUUG--UGGUCAAGAUGCGG- 5'
||||||: ||: ||||:||:
target 5' CGACAAAUGAACUUUCUCUAUGCUC 3'
>CLIP1-m0019_3p	22	t0036152
miRNA 3' UCUGUUUG--UGGUCAAGAUGCGG- 5'
||||||: ||: ||||:||:
target 5' CGACAAAUGAACUUUCUCUAUGCUC 3'
>CLIP1-m0019_3p	22	t0043942
miRNA 3' UCUGUUUG--UGGUCAAGAUGCGG- 5'
||||||: ||: |||||:||:
target 5' CGACAAAUGAACUUUUUCUAUGCUC 3'
>CLIP1-m0019_3p	22	t0047921
miRNA 3' UCUGUUUGUGGUCAAGAUGCGG 5'
||:||||| :|| |||:||:
target 5' UGAUAAACAAUAG-UCUGCGUA 3'
>CLIP1-m0019_3p	22	t0067225
miRNA 3' UCUGUUUG--UGGUCAAGAUGCGG- 5'
||||||: ||: ||||:||:
target 5' CGACAAAUGAACUUUCUCUAUGCUC 3'
>CLIP1-m0019_3p	22	t0067832
miRNA 3' UCUGUUUG--UGGUCAAGAUGCGG- 5'
||||||: ||: ||||:||:
target 5' CGACAAAUGAACUUUCUCUAUGCUC 3'
>CLIP1-m0019_3p	22	t0117143
miRNA 3' UCUGUUUG--UGGUCAAGAUGCGG- 5'
||||||: ||: ||||:||:
target 5' CGACAAAUGAACUUUCUCUAUGCUC 3'
>CLIP1-m0019_3p	22	t0148425
miRNA 3' UCUGUUUG--UGGUCAAGAUGCGG- 5'
||||||: ||: |||||||:
target 5' CGACAAAUGAACUUUCUCUACGCUC 3'
>CLIP1-m0019_3p	22	t0150437
miRNA 3' UCUGUUUG--UGGUCAAGAUGCGG- 5'
||||||: ||: ||||:||:
target 5' CGACAAAUGAACUUUCUCUAUGCUC 3'
>CLIP1-m0019_3p	22	t0163826
miRNA 3' -UCUGUUUGUGGU--CA---AGAUGCGG- 5'
|||||||||::| || ||||:|:|
target 5' AAGACAAACAUUAUCGUUGCUCUAUGUCA 3'
>CLIP1-m0019_3p	22	t0192405
miRNA 3' -UCUGUUUGUGG--U---CAAGAUGCGG 5'
|||||||| || | |||||:|||
target 5' AAGACAAAC-CCAUACGCGUUCUGCGCA 3'
>CLIP1-m0019_3p	22	t0232262
miRNA 3' UCUGUUUG--UGGUCAAGAUGCGG- 5'
||||||: ||: ||||:||:
target 5' CGACAAAUGAACUUUCUCUAUGCUC 3'
>CLIP1-m0019_3p	22	t0248348
miRNA 3' UCUGUUUGUGG-UCA--AGAUGCGG- 5'
||:|||||| ||| |:|:||||
target 5' UGAUAAACACAGAGUUUUUUGCGCCU 3'
>CLIP1-m0019_3p	22	t0263116
miRNA 3' UCUGUUUG-UGGUCAAGAUGCGG 5'
||:|||| ||: ||||||:
target 5' UGAUAAACAACUG--UCUACGUA 3'
>CLIP1-m0019_3p	22	t0279867
miRNA 3' UCUGUUUG--UGGUCAAGAUGCGG- 5'
||||||: ||: ||||:||:
target 5' CGACAAAUGAACUUUCUCUAUGCUC 3'
>CLIP1-m0019_3p	22	t0295249
miRNA 3' UCUGUUUG--UGGUCAAGAUGCGG- 5'
||||||: ||: ||||:||:
target 5' CGACAAAUGAACUUUCUCUAUGCUC 3'
>CLIP1-m0019_3p	22	t0308554
miRNA 3' UCUGUUUG--UGGUCAAGAUGCGG- 5'
||||||: ||: ||||:||:
target 5' CGACAAAUGAACUUUCUCUAUGCUU 3'
>CLIP1-m0019_3p	22	t0419986
miRNA 3' UCUGUUUGUGG--UC-AAGAUGCGG- 5'
||:|||||| | ||:|:||||
target 5' UGAUAAACACAGAAUUUUUUGCGCCU 3'
>CLIP1-m0020_3p	21	t0076519
miRNA 3' UCAGUAGG-UUGA---AGAUUAUAU- 5'
||||||: : | |:|:||:|:
target 5' UGUCAUCUUGUGUAAAUUUGAUGUGA 3'
>CLIP1-m0020_3p	21	t0104491
miRNA 3' UCAGUAGGU--UGAAGAUUAUAU- 5'
|||||:| || |||||||||
target 5' CGUCAUUCUGUAC-UCUAAUAUAU 3'
>CLIP1-m0020_3p	21	t0136894
miRNA 3' -UCAGUAGGUUGAA--GAUUAUAU 5'
:||||||:: | ||:||||
target 5' UGGUCAUCUGUAGUCACUGAUAUU 3'
>CLIP1-m0020_3p	21	t0156864
miRNA 3' UCAGUAGGU--UGAAGAUUAUAU- 5'
|||||:| || |||||||||
target 5' CGUCAUUCUGUAC-UCUAAUAUAU 3'
>CLIP1-m0020_3p	21	t0161013
miRNA 3' UCAGUAGGUUGAAGAUUAUAU- 5'
|||:|||| |:||:|||:
target 5' CGUCGUCCA---UUUAGUAUGC 3'
>CLIP1-m0020_3p	21	t0175806
miRNA 3' -UCAGUAGG---U---UGA--AGAUUAUAU 5'
:||||||: | :| |:||:|||
target 5' UGGUCAUCUAAUAAUGGCCUAUUUAGUAUU 3'
>CLIP1-m0020_3p	21	t0184398
miRNA 3' UCAGUAGGUUGAAGAUUAUAU- 5'
|||||:||| |||||:||
target 5' UGUCAUUCAAA--CUAAUGUAG 3'
>CLIP1-m0020_3p	21	t0223986
miRNA 3' UCAGUAGGUUGAAGAUUAUAU 5'
|||||:|| :||:||||:|
target 5' UGUCAUUCA-UUUUUAAUGUU 3'
>CLIP1-m0020_3p	21	t0280855
miRNA 3' -UCAGUAGGUU--GAA--GAUUAUAU- 5'
|||||||:| :|| |||||:|:
target 5' GAGUCAUCUACUUUUUCACUAAUGUGA 3'
>CLIP1-m0020_3p	21	t0330747
miRNA 3' UCAGUAGGU--UGAAGAUUAUAU- 5'
||||||| || |||||||||
target 5' CGUCAUCCUGUAC-UCUAAUAUAU 3'
>CLIP1-m0020_3p	21	t0345468
miRNA 3' UCAGUAGGU--UGAAGAUUAUAU- 5'
|||||:| || |||||||||
target 5' CGUCAUUCUGUAC-UCUAAUAUAU 3'
>CLIP1-m0020_3p	21	t0401783
miRNA 3' UCAGUAGGUUGAAGAUUAUAU- 5'
|||:||||:| :||:||||
target 5' UGUCGUCCAGCGGUUAGUAUAU 3'
>CLIP1-m0020_3p	21	t0423582
miRNA 3' UCAGUAGGU--UGAAGAUUAUAU 5'
|||||:| || |||:||||
target 5' CGUCAUUCUGUAC-UCUGAUAUU 3'
>CLIP1-m0021_5p	23	t0007046
miRNA 3' CGGCUCCUUAGGGUUUAUCCUGC 5'
||||||| |:|::|||:||:|
target 5' UCCGAGGAUUUCUGAAUGGGGCA 3'
>CLIP1-m0021_5p	23	t0012267
miRNA 3' CGGCUCCUUAGGGUUUAUCCUGC 5'
||||||| |:||:|||:||:|
target 5' UCCGAGGAUUUCCGAAUGGGGCA 3'
>CLIP1-m0021_5p	23	t0028851
miRNA 3' CGGCUCCUUAGGGUUUAUCCUGC 5'
||||||| |:|::|||:||:|
target 5' UCCGAGGAUUUCUGAAUGGGGCA 3'
>CLIP1-m0021_5p	23	t0069784
miRNA 3' CGGCUCCUUAGGGUUUAUCCUGC 5'
||||||| |:|::|||:||:|
target 5' UCCGAGGAUUUCUGAAUGGGGCA 3'
>CLIP1-m0021_5p	23	t0106146
miRNA 3' CGGCUCCUUAGGGUUUAUCCUGC 5'
||||||| |:|::|||:||:|
target 5' UCCGAGGAUUUCUGAAUGGGGCA 3'
>CLIP1-m0021_5p	23	t0116877
miRNA 3' CGGCUCCUUAGGGUUUAUCCUGC 5'
||||||| |:|::|||:||:|
target 5' UCCGAGGAUUUCUGAAUGGGGCA 3'
>CLIP1-m0021_5p	23	t0119764
miRNA 3' CGGCUCCUUAGGGUUUAUCCUGC- 5'
||||||| :|::||:|||:|
target 5' ACCGAGGACAGUCGGAUGGGAUGA 3'
>CLIP1-m0021_5p	23	t0144500
miRNA 3' CGGCUCCUUAGGGUUUAUCCUGC- 5'
||||||| :|::||:|||:|
target 5' ACCGAGGACAGUCGGAUGGGAUGA 3'
>CLIP1-m0021_5p	23	t0158513
miRNA 3' CGGCUCCUUAGGGUUUAUCCUGC 5'
:|||||| |:| :||||:|
target 5' CUCGAGGA---CUACGUAGGGCU 3'
>CLIP1-m0021_5p	23	t0160105
miRNA 3' CGGCUCCUUAGGGUUUAUCCUGC 5'
||||||| |:|::|||:||:|
target 5' UCCGAGGAUUUCUGAAUGGGGCA 3'
>CLIP1-m0021_5p	23	t0181705
miRNA 3' CGGCUCCUUAGGGUUUAUCCUGC 5'
||||||| |:|::|||:||:|
target 5' UCCGAGGAUUUCUGAAUGGGGCA 3'
>CLIP1-m0021_5p	23	t0190462
miRNA 3' CGGCUCCUUAGGGUUUAUCCUGC 5'
||||||| |:|::|||:||:|
target 5' UCCGAGGAUUUCUGAAUGGGGCA 3'
>CLIP1-m0021_5p	23	t0194128
miRNA 3' CGGCUCCUUAGGGUUUAUCCUGC 5'
||||||| |:|::|||:||:|
target 5' -CCGAGGAUUUCUGAAUGGGGCA 3'
>CLIP1-m0021_5p	23	t0198019
miRNA 3' -CGGCUCCUUAGGGUUUAUCCUGC 5'
|:||||||| || |:||:||:|
target 5' GGUCGAGGAAGCCGAGAUGGGGCA 3'
>CLIP1-m0021_5p	23	t0198494
miRNA 3' CGGCUCCUUAGGG--UU---UAUCCUGC- 5'
|||:||| | : :| :|:|||||
target 5' UCCGGGGAUGCGUGGGAGUGGUGGGACGC 3'
>CLIP1-m0021_5p	23	t0212099
miRNA 3' CGGCUCCUUAGGGUUUAUCCUGC 5'
||||||| |:|::|||:||:|
target 5' UCCGAGGAUUUCUGAAUGGGGCA 3'
>CLIP1-m0021_5p	23	t0217578
miRNA 3' CGGCUCCUUAGGGUUUAUCCUGC 5'
||||||| |:|::|||:||:|
target 5' UCCGAGGAUUUCUGAAUGGGGCA 3'
>CLIP1-m0021_5p	23	t0220601
miRNA 3' CGGCUCCU---U---AGGGUU--UAUCCUGC 5'
:|||||| | |: :| :|||||:
target 5' AUCGAGGAACAACGCUUUUGACUGUAGGAUU 3'
>CLIP1-m0021_5p	23	t0237938
miRNA 3' CGGCUCCUUAGGGUUUAUCCUGC 5'
|||:||| :||:||||||:|
target 5' CCCGGGGAUCUCCGAAUAGGGCA 3'
>CLIP1-m0021_5p	23	t0261497
miRNA 3' CGGCUCCUUAGG-G---UU--UAUCCUGC- 5'
||||||||:|: : :| :|:|||||
target 5' GCCGAGGAGUUAGUGAUGAUCGUGGGACGU 3'
>CLIP1-m0021_5p	23	t0291876
miRNA 3' CGGCUCCUUAGGGUUUAUCCUGC 5'
||||||| |:|::|||:||:|
target 5' UCCGAGGAUUUCUGAAUGGGGCA 3'
>CLIP1-m0021_5p	23	t0325011
miRNA 3' CGGCUCCUUAGGGUUUAUCCUGC 5'
||||||| |:|::|||:||||
target 5' UCCGAGGAUUUCUGAAUGGGACA 3'
>CLIP1-m0021_5p	23	t0359600
miRNA 3' CGGCUCCU--UAGGGUU--UAUCCUGC- 5'
|:||||| | ::| ||:|||:|
target 5' UCUGAGGACGAGA-UGAUUAUGGGAUGG 3'
>CLIP1-m0021_5p	23	t0380168
miRNA 3' CGGCUCCUUAGGGUUUAUCCUGC 5'
||||||| |:|::|||:||:|
target 5' UCCGAGGAUUUCUGAAUGGGGCA 3'
>CLIP1-m0021_5p	23	t0408494
miRNA 3' CGGCUCCUUAGGGU--UUAUCCUGC 5'
|:||||| || | :|||||:|
target 5' ACUGAGGACUCGGAAAGAUAGGGCC 3'
>CLIP1-m0021_5p	23	t0414977
miRNA 3' CGGCUCCUUAGGGUUUAUCCUGC- 5'
||||||| :|::||:|||:|
target 5' ACCGAGGACAGUCGGAUGGGAUGA 3'
>CLIP1-m0022_3p	21	t0117439
miRNA 3' AAUAACUUCAUCCCGUACUGA- 5'
||||||| | |:||||:|
target 5' AUAUUGAA--A--GUAUGAUUU 3'
>CLIP1-m0022_3p	21	t0141557
miRNA 3' AAUAACUUCAUCCCGUACUGA- 5'
||||||| | |:||||:|
target 5' AUAUUGAA--A--GUAUGAUUU 3'
>CLIP1-m0022_3p	21	t0212902
miRNA 3' -AAUAACUUCAUCCCGUACUGA 5'
||:||||| | |:||||:
target 5' GUUGUUGAAAU---GUAUGAUC 3'
>CLIP1-m0022_3p	21	t0221703
miRNA 3' AAUAACUUCAUCCCGUACUGA 5'
||||||| || |:||||:
target 5' -UAUUGAAAUAUAGUAUGAUA 3'
>CLIP1-m0022_3p	21	t0234978
miRNA 3' AAUAACUUCAUCCCGUACUGA- 5'
|||||:| | |:||||:|
target 5' -UAUUGGAUUCU-GUAUGAUUG 3'
>CLIP1-m0022_3p	21	t0249966
miRNA 3' -AAUAACUU---CAUCCCGUACUGA 5'
||||||:| | ||||||:|
target 5' GUUAUUGGAUUCGACAGGCAUGGCC 3'
>CLIP1-m0022_3p	21	t0353257
miRNA 3' -AAUAACUUCAUCCCGUACUGA 5'
||:||||||| |||:||:|
target 5' GUUGUUGAAGU--GGCGUGGCA 3'
>CLIP1-m0022_3p	21	t0358215
miRNA 3' -AAUAACUUCAUCCCGUACUGA- 5'
||:||||| | ||:|||:|
target 5' AUUGUUGAAUU---GCGUGAUUA 3'
>CLIP1-m0022_3p	21	t0415978
miRNA 3' -AAUAACUUCAUCCCGUACUGA 5'
||:||||||| |||:||:|
target 5' GUUGUUGAAGU--GGCGUGGCA 3'
>CLIP1-m0023_3p	24	t0036729
miRNA 3' -UACGUCUACUUCUGCUUGUUACAU- 5'
||||||:||||| ||:|||:||||
target 5' AAUGCAGGUGAAGUCGGACAGUGUAG 3'
>CLIP1-m0023_3p	24	t0038815
miRNA 3' -UACGUCUACUUCUGCUUGUUACAU- 5'
||||||:||||| ||:|||:||||
target 5' AAUGCAGGUGAAGUCGGACAGUGUAG 3'
>CLIP1-m0023_3p	24	t0042917
miRNA 3' -UACGUCUACUUCUGCUUGUUACAU- 5'
||||||:||||| ||:|||:||||
target 5' AAUGCAGGUGAAGUCGGACAGUGUAG 3'
>CLIP1-m0023_3p	24	t0044102
miRNA 3' UACGUCUACUUCUGCUUGUUACAU- 5'
|||:||| ||| :||||||:
target 5' CUGCGGAUUUUGAC--GCAAUGUGA 3'
>CLIP1-m0023_3p	24	t0052907
miRNA 3' UACGUCUACUUCUGCUUGUUACAU- 5'
|||:|||| ||| :||||||:
target 5' CUGCGGAUGUUGAC--GCAAUGUGA 3'
>CLIP1-m0023_3p	24	t0069813
miRNA 3' -UACGUCUACUUCUGCUUGUUACAU- 5'
||||||:||||| ||:|||:||||
target 5' AAUGCAGGUGAAGUCGGACAGUGUAG 3'
>CLIP1-m0023_3p	24	t0072825
miRNA 3' -UACGUCUACUUCUGCUUGUUACAU- 5'
||||||:||||| ||:|||:||||
target 5' AAUGCAGGUGAAGUCGGACAGUGUAG 3'
>CLIP1-m0023_3p	24	t0073097
miRNA 3' -UACGUCUACUUCUGCUUGUUACAU- 5'
||||||:||||| ||:|||:||||
target 5' AAUGCAGGUGAAGUCGGACAGUGUAG 3'
>CLIP1-m0023_3p	24	t0089040
miRNA 3' -UACGUCUACUUCUGCUUGUUACAU- 5'
|||||||||:||| |:|:|:||||
target 5' AAUGCAGAUGGAGAAGGAUAGUGUAG 3'
>CLIP1-m0023_3p	24	t0094723
miRNA 3' -UACGUCUACUUCUGCUUGUUACAU- 5'
|||||||||||||||:|||:||||
target 5' AAUGCAGAUGAAGACGGACAGUGUAG 3'
>CLIP1-m0023_3p	24	t0110193
miRNA 3' UACGUCUA--CU---UC-UGCU--UGUUACAU 5'
||:|||| || | |:|| |:|:|||
target 5' UUGUAGAUAAGAUUUAUUAUGAACAUAGUGUU 3'
>CLIP1-m0023_3p	24	t0117747
miRNA 3' -UACGUCUACUUCUGCUUGUUACAU- 5'
||||||:||||| ||:|||:||||
target 5' AAUGCAGGUGAAGUCGGACAGUGUAG 3'
>CLIP1-m0023_3p	24	t0120023
miRNA 3' UACGUCUAC--UU-CUGCUUGUUACAU 5'
||:|||| || | :|||||||
target 5' CUGUAGAUCCCAAUGUUAGACAAUGUC 3'
>CLIP1-m0023_3p	24	t0125284
miRNA 3' -UACGUCUACUUCUGCUUGUUACAU- 5'
|||||||||||||||:||||||||
target 5' AAUGCAGAUGAAGACGGACAAUGUAG 3'
>CLIP1-m0023_3p	24	t0146594
miRNA 3' UACGUCUACUUCUGCUUGUUACAU 5'
||:|||| | | |||:||||
target 5' UUGUAGAU--AUUCC-ACAGUGUA 3'
>CLIP1-m0023_3p	24	t0146740
miRNA 3' UACGUCUACUUCUGCUUGUUACAU- 5'
|||:|||| ||| :||||||:
target 5' CUGCGGAUGUUGAC--GCAAUGUGA 3'
>CLIP1-m0023_3p	24	t0159053
miRNA 3' UACGUCUACUUCUGCUUGUUACAU- 5'
|||:|||| ||| :||||||:
target 5' CUGCGGAUGUUGAC--GCAAUGUGA 3'
>CLIP1-m0023_3p	24	t0165166
miRNA 3' -UACGUCUA-CU--UCUG-CUUGUUACAU- 5'
||||||:| |: || |||:||||||
target 5' UAUGCAGGUUGGACAGUUAGAAUAAUGUAA 3'
>CLIP1-m0023_3p	24	t0175821
miRNA 3' -UACGUCUACUUCUGCUUGUUACAU- 5'
||||||:||||| ||:|||:||||
target 5' AAUGCAGGUGAAGUCGGACAGUGUAG 3'
>CLIP1-m0023_3p	24	t0193632
miRNA 3' -UACGUCUACUUCUGCUUGUUACAU- 5'
||||||:||| ||||:|||:||||
target 5' AAUGCAGGUGAUGACGGACAGUGUAG 3'
>CLIP1-m0023_3p	24	t0220162
miRNA 3' -UACGUCUACUUCUGCUUGUUACAU- 5'
||||||:||||| ||:|||:||||
target 5' AAUGCAGGUGAAGUCGGACAGUGUAG 3'
>CLIP1-m0023_3p	24	t0227840
miRNA 3' UACGUCUACUUCUGCUUGUUACAU- 5'
||||||||||||||:||||||||
target 5' -UGCAGAUGAAGACGGACAAUGUAG 3'
>CLIP1-m0023_3p	24	t0247919
miRNA 3' -UACGUCUACUUCUGCUUGUUACAU- 5'
||||||:||||| ||:|||:||||
target 5' AAUGCAGGUGAAGUCGGACAGUGUAG 3'
>CLIP1-m0023_3p	24	t0250955
miRNA 3' -UACGUCUACUUCUGCUUGUUACAU- 5'
||||||:| ||||||:|||:||||
target 5' UAUGCAGGUAAAGACGGACAGUGUAG 3'
>CLIP1-m0023_3p	24	t0257650
miRNA 3' UACGUCUACUUCUGCUUGUUACAU- 5'
|||:|||| ||| :||||||:
target 5' CUGCGGAUGUUGAC--GCAAUGUGA 3'
>CLIP1-m0023_3p	24	t0259136
miRNA 3' UACGUCUAC--UU-CUGCUUGUUACAU 5'
||:|||| || | :|||||||
target 5' CUGUAGAUCCCAAUGUUAGACAAUGUC 3'
>CLIP1-m0023_3p	24	t0259481
miRNA 3' -UACGUCUACUUCUGCUUGUUACAU- 5'
||||||:||||| ||:|||:||||
target 5' AAUGCAGGUGAAGUCGGACAGUGUAG 3'
>CLIP1-m0023_3p	24	t0278428
miRNA 3' UACGUCUAC--UU-CUGCUUGUUACAU 5'
||:|||| || | :|||||||
target 5' CUGUAGAUCCCAAUGUUAGACAAUGUC 3'
>CLIP1-m0023_3p	24	t0281607
miRNA 3' UACGUCUACUUCUGCUUGUUACAU- 5'
|||:|||| ||| :||||||:
target 5' CUGCGGAUGUUGAC--GCAAUGUGA 3'
>CLIP1-m0023_3p	24	t0303144
miRNA 3' UACGUCUACUUCUGCUUGUUACAU- 5'
|||:|||| ||| :||||||:
target 5' CUGCGGAUGCUGAC--GCAAUGUGA 3'
>CLIP1-m0023_3p	24	t0308401
miRNA 3' -UACGUCUACUUCUGCUUGUUACAU- 5'
|||||||||||||||:|||:||||
target 5' AAUGCAGAUGAAGACGGACAGUGUAG 3'
>CLIP1-m0023_3p	24	t0321033
miRNA 3' -UACGUCUACUUCUGCUUGUUACAU- 5'
||||||:||||| ||:|||:||||
target 5' AAUGCAGGUGAAGUCGGACAGUGUAG 3'
>CLIP1-m0023_3p	24	t0323399
miRNA 3' UACGUCUA--CU---UC-UGCU--UGUUACAU 5'
||||||| || | |:|| |:|:|||
target 5' UUGCAGAUAAGAUUUAUUAUGAACAUAGUGUU 3'
>CLIP1-m0023_3p	24	t0335623
miRNA 3' -UACGUCUACUUCUGCUUGUUACAU- 5'
||||||:||||| ||:|||:|||:
target 5' AAUGCAGGUGAAGUCGGACAGUGUGG 3'
>CLIP1-m0023_3p	24	t0336857
miRNA 3' -UACGUCUACUUCUGCUUGUUACAU- 5'
||||||:||| ||||:|||:||||
target 5' AAUGCAGGUGAUGACGGACAGUGUAG 3'
>CLIP1-m0023_3p	24	t0337542
miRNA 3' -UACGUCUACUUCUGCUUGUUACAU- 5'
|||||||||||||||:||||||||
target 5' AAUGCAGAUGAAGACGGACAAUGUAG 3'
>CLIP1-m0023_3p	24	t0342762
miRNA 3' UACGUCUACUUCUGCUUGUUACAU- 5'
|||||:||||||||:|||:||||
target 5' UUGCAGGUGAAGACGGACAGUGUAG 3'
>CLIP1-m0023_3p	24	t0344141
miRNA 3' -UACGUCUACUUCUGCUUGUUACAU- 5'
||||||:||||| ||:|||:||||
target 5' AAUGCAGGUGAAGUCGGACAGUGUAG 3'
>CLIP1-m0023_3p	24	t0346431
miRNA 3' -UACGUCUACUUCUGCUUGUUACAU- 5'
||||||:| ||| ||:|||:||||
target 5' AAUGCAGGUUAAGUCGGACAGUGUAG 3'
>CLIP1-m0023_3p	24	t0366815
miRNA 3' -UACGUCUACUUCUGCUUGUUACAU- 5'
||||||:||| ||||:|||:||||
target 5' AAUGCAGGUGAUGACGGACAGUGUAG 3'
>CLIP1-m0023_3p	24	t0387840
miRNA 3' -UACGUCUACUUCUGCUUGUUACAU- 5'
||||||:||||| ||:|||:||||
target 5' AAUGCAGGUGAAGUCGGACAGUGUAG 3'
>CLIP1-m0023_3p	24	t0388687
miRNA 3' UACGUCUACUUCUGCUUGUUACAU- 5'
|||:|||| ||| :||||||:
target 5' CUGCGGAUGUUGAC--GCAAUGUGA 3'
>CLIP1-m0023_3p	24	t0416503
miRNA 3' UACGUCUAC--UU-CUGCUUGUUACAU 5'
||:|||| || | :|||||||
target 5' CUGUAGAUCCCAAUGUUAGACAAUGUC 3'
>CLIP1-m0023_3p	24	t0426019
miRNA 3' -UACGUCUACUUCUGCUUGUUACAU- 5'
||||||:||||| ||:|||:||||
target 5' AAUGCAGGUGAAGUCGGACAGUGUAG 3'
>CLIP1-m0024_5p	22	t0015168
miRNA 3' -GUAUAUAUACAUAUAUAUAUGU 5'
||||||||| |:|||||:|
target 5' CCAUAUAUAUCU-UGUAUAUGCG 3'
>CLIP1-m0024_5p	22	t0019836
miRNA 3' GUAUAUAUACAUAU---AUAUAUGU- 5'
:||||||| ||||: |||:|:|:
target 5' UAUAUAUACGUAUGAGUUAUGUGCGU 3'
>CLIP1-m0024_5p	22	t0023559
miRNA 3' -GUAUAUAUACAUAUAUAUAUGU 5'
||||||||| ||| |:||||:
target 5' ACAUAUAUAUAUAU-UGUAUAUU 3'
>CLIP1-m0024_5p	22	t0082398
miRNA 3' -GUAUAUAUACAUAU---AUAUAUGU- 5'
:||||||| ||||: |||:|:|:
target 5' GUAUAUAUACGUAUGAGUUAUGUGCGU 3'
>CLIP1-m0024_5p	22	t0110179
miRNA 3' GUAUAUAUACAUAUAUAUAUGU 5'
:|||||||| |||||||||:|
target 5' UAUAUAUAUAUAUAUAUAUGCU 3'
>CLIP1-m0024_5p	22	t0129319
miRNA 3' -GUAUAUAUACAUAUAUAUAUGU- 5'
:|||||||||||||||||||:|
target 5' AUAUAUAUAUGUAUAUAUAUAUAG 3'
>CLIP1-m0024_5p	22	t0142958
miRNA 3' GUAUAUAUAC-AUAUAUAUAUGU 5'
||||||| |||:|:||||:
target 5' AAUAUAUAAAUUAUGUGUAUAUC 3'
>CLIP1-m0024_5p	22	t0149076
miRNA 3' GUAUAUAUACAUAUAUAUAUGU 5'
:|||||||| ||||||||||:
target 5' UAUAUAUAUAUAUAUAUAUAUG 3'
>CLIP1-m0024_5p	22	t0154027
miRNA 3' -GUAUAUAUACAUAU-AUAUAUGU 5'
:|||||||| |||| |:|:||:
target 5' AUAUAUAUAUAUAUAUUGUGUAUC 3'
>CLIP1-m0024_5p	22	t0155356
miRNA 3' -GUAUAUAUACAUAU---AUAUAUGU- 5'
:||||||| ||||: |||:|:|:
target 5' GUAUAUAUACGUAUGAGUUAUGUGCGU 3'
>CLIP1-m0024_5p	22	t0201090
miRNA 3' GUAUAUAUACAUAU---AUAUAUGU- 5'
:||||||| | ||: |:|:|:|:
target 5' UAUAUAUACGCAUGAGUUGUGUGCGA 3'
>CLIP1-m0024_5p	22	t0210008
miRNA 3' GUAUAUAUACAUAUAUAUAUGU 5'
|||||||| |||||||||||
target 5' AAUAUAUAUAUAUAUAUAUACC 3'
>CLIP1-m0024_5p	22	t0212448
miRNA 3' GUAUAUAUACAUAUAUAUAUGU- 5'
:|||||||||||||||||||:|
target 5' UAUAUAUAUGUAUAUAUAUAUAU 3'
>CLIP1-m0024_5p	22	t0213508
miRNA 3' GUAUAUAUACAUAUAUAUAUGU- 5'
:|||||||| ||||||||||:|
target 5' UAUAUAUAUAUAUAUAUAUAUAU 3'
>CLIP1-m0024_5p	22	t0219880
miRNA 3' GUAUAUAUACAUAUAUAUAUGU 5'
:|||||||| ||||||||||:
target 5' UAUAUAUAUAUAUAUAUAUAUU 3'
>CLIP1-m0024_5p	22	t0223901
miRNA 3' GUAUAUAUACAUAUAUAUAUGU- 5'
:|||||||| ||||||||||:|
target 5' UAUAUAUAUAUAUAUAUAUAUAU 3'
>CLIP1-m0024_5p	22	t0229538
miRNA 3' -GUAUAUAUACAUAUAUAUAUGU- 5'
:|||||||| ||||||||||||
target 5' AUAUAUAUAUAUAUAUAUAUACAU 3'
>CLIP1-m0024_5p	22	t0253451
miRNA 3' GUAUAUAUACAUAUAUAUAUGU 5'
:|||||||| |||||||||:|
target 5' UAUAUAUAUAUAUAUAUAUGCU 3'
>CLIP1-m0024_5p	22	t0254084
miRNA 3' GUAUAUAUACAUAUAUAUAUGU- 5'
:|||||||| ||||||||||:|
target 5' UAUAUAUAUAUAUAUAUAUAUAG 3'
>CLIP1-m0024_5p	22	t0266876
miRNA 3' GUAUAUAUACAUAUAUAUAUGU 5'
:|||||||| ||||||||||:
target 5' UAUAUAUAUAUAUAUAUAUAUU 3'
>CLIP1-m0024_5p	22	t0267224
miRNA 3' GUAUAUAUACAUAUAUAUAUGU- 5'
:|||||||| ||||||||||:|
target 5' UAUAUAUAUAUAUAUAUAUAUAA 3'
>CLIP1-m0024_5p	22	t0272376
miRNA 3' GUAUAUAUACAUAUAUAUAUGU- 5'
:||||||| ||||||||||:|
target 5' UGUAUAUAUAUAUAUAUAUAUAG 3'
>CLIP1-m0024_5p	22	t0272536
miRNA 3' GUAUAUAUACAUAUAUAUAUGU- 5'
||||||| |||||||||||:
target 5' -AUAUAUA--UAUAUAUAUACGA 3'
>CLIP1-m0024_5p	22	t0278082
miRNA 3' GUAUAUAUACAUAUAUAUAUGU 5'
||||||| ||||||||||:
target 5' -AUAUAUA--UAUAUAUAUAUU 3'
>CLIP1-m0024_5p	22	t0286296
miRNA 3' GUAUAUAUACAUAUAUAUAUGU- 5'
||||||||| ||||||||||:|
target 5' CAUAUAUAUAUAUAUAUAUAUAU 3'
>CLIP1-m0024_5p	22	t0288454
miRNA 3' GUAUAUAUACAUAUAUAUAUGU 5'
:|||||||| ||||||||||:
target 5' UAUAUAUAUAUAUAUAUAUAUG 3'
>CLIP1-m0024_5p	22	t0302959
miRNA 3' -GUAUAUAUACAUAUAUAUAUGU 5'
:|||||||| |||||||:|||
target 5' AUAUAUAUAUAUAUAUAUGUACC 3'
>CLIP1-m0024_5p	22	t0303394
miRNA 3' GUAUAUAUACAUAUAUAUAUGU 5'
:||||||||||||||||||:
target 5' UGUAUAUAUGUAUAUAUAUAUG 3'
>CLIP1-m0024_5p	22	t0310563
miRNA 3' GUAUAUAUACAUAUAUAUAUGU 5'
:|||||||| ||||||||||:
target 5' UAUAUAUAUAUAUAUAUAUAUG 3'
>CLIP1-m0024_5p	22	t0331112
miRNA 3' GUAUAUAUACAUAUAUAUAUGU 5'
||||||| ||||||||||:
target 5' -AUAUAUA--UAUAUAUAUAUG 3'
>CLIP1-m0024_5p	22	t0331180
miRNA 3' GUAUAUAUACAUAUAUAUAUGU- 5'
:||||||||||| ||||||:|
target 5' UAUAUAUAUGUA--UAUAUAUAG 3'
>CLIP1-m0024_5p	22	t0334503
miRNA 3' -GUAUAUAUACAUAU-AUAUAUGU 5'
:|||||||| |||| |:|:||:
target 5' AUAUAUAUAUAUAUAUUGUGUAUC 3'
>CLIP1-m0024_5p	22	t0339186
miRNA 3' GUAUAUAUACAUAUAUAUAUGU 5'
||:|||| ||||:|||||
target 5' GAUGUAUA---AUAUGUAUACU 3'
>CLIP1-m0024_5p	22	t0342728
miRNA 3' -GUAUAUAUACAUAUAUAUAUGU 5'
:|||||||| |||||||||||
target 5' AUAUAUAUAUAUAUAUAUAUACC 3'
>CLIP1-m0024_5p	22	t0355358
miRNA 3' GUAUAUAUACAUAUAUAUAUGU 5'
:|||||||| ||||||||||:
target 5' UAUAUAUAUAUAUAUAUAUAUG 3'
>CLIP1-m0024_5p	22	t0362802
miRNA 3' GUAUAUAUACAUAUAUAUAUGU- 5'
:|||||||| |||||||||||:
target 5' UAUAUAUAUAUAUAUAUAUACGU 3'
>CLIP1-m0024_5p	22	t0366820
miRNA 3' GUAUAUAUACAUAU-AUAUAUGU 5'
:|||||||| |||| |:||||:
target 5' UAUAUAUAUAUAUAUUGUAUAUU 3'
>CLIP1-m0024_5p	22	t0368555
miRNA 3' GUAUAUAUACAUAUAUAUAUGU 5'
|||||||| ||||||||||:
target 5' -AUAUAUAUAUAUAUAUAUAUG 3'
>CLIP1-m0024_5p	22	t0376081
miRNA 3' GUAUAUAUACAUAUAUAUAUGU 5'
||||||| ||||||||||:
target 5' -AUAUAUA--UAUAUAUAUAUC 3'
>CLIP1-m0024_5p	22	t0379778
miRNA 3' GUAUAUAUACAUAUAUAUAUGU- 5'
:|||||||| ||||||||||:|
target 5' UAUAUAUAUAUAUAUAUAUAUAG 3'
>CLIP1-m0024_5p	22	t0388169
miRNA 3' GUAUAUAUACAUAUAUAUAUGU 5'
:|||||||| ||||||||||:
target 5' UAUAUAUAUAUAUAUAUAUAUU 3'
>CLIP1-m0024_5p	22	t0394082
miRNA 3' GUAUAUAUACAUAUAUAUAUGU 5'
:|||||||| ||||||||||:
target 5' UAUAUAUAUAUAUAUAUAUAUG 3'
>CLIP1-m0024_5p	22	t0398130
miRNA 3' GUAUAUAUACAUAUAUAUAUGU 5'
:|||||||| ||||||||||:
target 5' UAUAUAUAUAUAUAUAUAUAUC 3'
>CLIP1-m0024_5p	22	t0417804
miRNA 3' -GUAUAUAUACAUAUAUAUAUGU- 5'
:|||||||| ||||||||||:|
target 5' AUAUAUAUAUAUAUAUAUAUAUAG 3'
>CLIP1-m0025_5p	22	t0121969
miRNA 3' CAACGUAGGAUGAACAGGUCAC- 5'
|||:||| |: |||:||||
target 5' UUUGUAUCG-AUG-GUCUAGUGG 3'
>CLIP1-m0026_5p	20	t0048741
miRNA 3' -GAGUGAUGGUAG-CAGAAAGU- 5'
|||||||| || ||:|||||
target 5' UCUCACUAC-AUGGGUUUUUCAG 3'
>CLIP1-m0026_5p	20	t0218638
miRNA 3' GAGUGAUGGUAG--CAGAAAGU- 5'
|||||:|::| ||:||||:
target 5' GUCACUGCUGUAGAGUUUUUCGC 3'
>CLIP1-m0027_5p	21	t0053517
miRNA 3' AUUCUUAUUGAUCAUAAGACU- 5'
|:||||| | ||||:|||
target 5' AAGGAAUAUCAU-UAUUUUGAA 3'
>CLIP1-m0027_5p	21	t0060018
miRNA 3' -AUUCUUAU-UGAUCAUAAGACU 5'
|||||||: ||| |:|||||
target 5' GUAAGAAUGAACUC-UGUUCUGU 3'
>CLIP1-m0027_5p	21	t0233691
miRNA 3' -AUUCUUAU---UG-AUCAUAAGACU- 5'
|||||||| || || ||||||||
target 5' GUAAGAAUAUCAACAUAAUAUUCUGAU 3'
>CLIP1-m0027_5p	21	t0406507
miRNA 3' AUUCUUAUUGAUC--AUAAGACU- 5'
|||:|||:|||| |:||||||
target 5' GAAGGAUAGCUAGAAUGUUCUGAA 3'
>CLIP1-m0028_3p	24	t0010219
miRNA 3' -AGUUGCUAGUCAUAAUAACUUGGU- 5'
||||||:| :||| |||:|:|:
target 5' AUCAACGGU-GGUA---UUGGAUCGG 3'
>CLIP1-m0028_3p	24	t0025127
miRNA 3' AGUUGCUAGUC--AUAAUAACUUGGU 5'
||||||| | | |:||||||:
target 5' GCAACGAUGAAUCUUCUGUUGAACUC 3'
>CLIP1-m0028_3p	24	t0030403
miRNA 3' AGUUGCUAGUCAUAAUAACUUGGU- 5'
||:|||| | : ||||:|:|
target 5' -CAGCGAU--GCG---UUGAGCUAA 3'
>CLIP1-m0028_3p	24	t0033177
miRNA 3' -AGUUGCUAGUCAUAAUAACUUGGU- 5'
||||||:| :||| |||:|:|:
target 5' AUCAACGGU-GGUA---UUGGAUCGG 3'
>CLIP1-m0028_3p	24	t0037837
miRNA 3' -AGUUGCUAGUCAUAAUAACUUGGU- 5'
||||||:| :||| |||:|:|:
target 5' AUCAACGGU-GGUA---UUGGAUCGG 3'
>CLIP1-m0028_3p	24	t0039940
miRNA 3' AGUUGCUAGUCAUAAUAACUUGGU 5'
|:|||||| | | :||||||:
target 5' -CGACGAUCUGGAAAGUUGAACUC 3'
>CLIP1-m0028_3p	24	t0050323
miRNA 3' AGUUGCUAGUCA---U---AAUAACUUGGU 5'
|:||||||: | : || |||||:|
target 5' CCGACGAUCGCUAAAGACCUU-UUGAAUCC 3'
>CLIP1-m0028_3p	24	t0052230
miRNA 3' AGUUGCUAGUC-A-UAA--UAACUUGGU 5'
|:|||||| | ||| :||||||:
target 5' CCGACGAUCUUAUCAUUAAGUUGAACUC 3'
>CLIP1-m0028_3p	24	t0054153
miRNA 3' AGUUGCUAGUCAUAAUAACUUGGU 5'
|:|||||| | :||||||:
target 5' CCGACGAUCUA-A--GUUGAACUC 3'
>CLIP1-m0028_3p	24	t0058223
miRNA 3' AGUUGCUAGUCAUAAUAACUUGGU 5'
:||||||: ||| ||||||||
target 5' CUAACGAUUGAUAUGAUUGAACCU 3'
>CLIP1-m0028_3p	24	t0066371
miRNA 3' -AGUUGCUAGUCAUAAUAACUUGGU- 5'
||||||:| :||| |||:|:|:
target 5' AUCAACGGU-GGUA---UUGGAUCGG 3'
>CLIP1-m0028_3p	24	t0072486
miRNA 3' AGUUGCUA-GUCA---UA-A---U---AACUUGGU 5'
:|||||| |||| || | | ||||||:
target 5' GUAACGAUACAGUCGGAUAUAAAAACUUUGAACUC 3'
>CLIP1-m0028_3p	24	t0074827
miRNA 3' AGUUGCUAGUC-AUAAUAACUUGGU 5'
|:|||||| |||| |||:||:
target 5' CCGACGAUCUAUUAUUUUUGGACUG 3'
>CLIP1-m0028_3p	24	t0084916
miRNA 3' AGUUGCUAGUCAUAAUAACUUGGU 5'
|:|||||| | ||||||:
target 5' CCGACGAUC---AC--UUGAACUG 3'
>CLIP1-m0028_3p	24	t0085136
miRNA 3' AGUUGCUAGUCAUAA-UAACUUGGU 5'
|:||||||: | :|||:||:
target 5' CCGACGAUCGACAGAAGUUGGACUG 3'
>CLIP1-m0028_3p	24	t0085914
miRNA 3' AGUUGCUAGU--CAUAAUAACUUGGU 5'
|:||||||| | || ||||||:
target 5' CCGACGAUCAAUGAAUGUUUGAACUC 3'
>CLIP1-m0028_3p	24	t0093933
miRNA 3' AGUUGCUAGUCAUAAUAACUUGGU- 5'
||:|||| | | ||||:|:|
target 5' GCAGCGAU--GCA---UUGAGCUAA 3'
>CLIP1-m0028_3p	24	t0094876
miRNA 3' -AGUUGCUAGUC--AU---A---AU-AACUUGGU 5'
||||:||||| || | |: ||||||:
target 5' AUCAAUGAUCAUAUUAUACUGAUUGCUUGAACUU 3'
>CLIP1-m0028_3p	24	t0098056
miRNA 3' -AGUUGCUAGUC--AU---A---AU-AACUUGGU 5'
||||:||||| || | |: ||||||:
target 5' AUCAAUGAUCAUAUUAUACUGAUUGCUUGAACUU 3'
>CLIP1-m0028_3p	24	t0098676
miRNA 3' -AGUUGCUAGUCAUAAUAACUUGGU- 5'
||||||:| :||| |||:|:|:
target 5' AUCAACGGU-GGUA---UUGGAUCGG 3'
>CLIP1-m0028_3p	24	t0100736
miRNA 3' AGUUGCUAGUCAUAAUAACUUGGU 5'
|:|||||| ||| ||||||:
target 5' CCGACGAUCUAUAUGUUUGAACUC 3'
>CLIP1-m0028_3p	24	t0109901
miRNA 3' AGUUGCUAGU-CA--UAAU-AACUUGGU 5'
|||:||||: | | |: |||:||:
target 5' GCAAUGAUCGUGACCAAUGUUUGGACUC 3'
>CLIP1-m0028_3p	24	t0110835
miRNA 3' AGUUGCUAGUCAUAA--UAACUUGGU 5'
|:|||||| |||| :||||||:
target 5' CCGACGAUCU-UAUUAAGUUGAACUC 3'
>CLIP1-m0028_3p	24	t0115200
miRNA 3' -AGUUGCUAGUCA---UAAUAACUUGGU 5'
|||:||||| | | :|||:||:
target 5' CUCAGCGAUC--UCCCAG-GUUGGACUG 3'
>CLIP1-m0028_3p	24	t0118471
miRNA 3' AGUUGCUAGUCAUAAU--AACUUGGU 5'
|:|||||| ||| | ||||||:
target 5' CCGACGAUCUGUAAUCAUUUGAACUC 3'
>CLIP1-m0028_3p	24	t0127436
miRNA 3' -AGUUGCUAGUCAUAAUAACUUGGU- 5'
||||||:| | |||||:|:|:
target 5' AUCAACGGU--GC--UAUUGGAUCGG 3'
>CLIP1-m0028_3p	24	t0150439
miRNA 3' AGUUGCUAGU--C---AUAAU---AACUUGGU- 5'
|:|||||| | |:||: |||||:|:
target 5' CCGACGAUCCACGAAAUGUUGCGUUUGAAUCGA 3'
>CLIP1-m0028_3p	24	t0150466
miRNA 3' AGUUGCUAGUCAUAAUAACUUGGU 5'
|||:|||: ||||||||:||:
target 5' -CAAUGAUUGUUAUUAUUGGACUU 3'
>CLIP1-m0028_3p	24	t0158016
miRNA 3' AGUUGCUAGUCAUAAUAACUUGGU- 5'
|||||||:|||| |||||||:
target 5' ACAACGAUUAGUAAC-UUGAACCGA 3'
>CLIP1-m0028_3p	24	t0167334
miRNA 3' AGUUGCUAG---UCAU--AAUAACUUGGU 5'
|:|||||| :||: ||:||||||:
target 5' CCGACGAUCUCUGGUGACUUGUUGAACUU 3'
>CLIP1-m0028_3p	24	t0167920
miRNA 3' AGUUGCUAGUC--AU---A---AU-AACUUGGU 5'
||||:||||| || | |: ||||||:
target 5' UCAAUGAUCAUAUUAUACUGACUGCUUGAACUU 3'
>CLIP1-m0028_3p	24	t0174281
miRNA 3' AGUUGCUAGUCAUAAUAACUUGGU- 5'
|||:|||::|| :||||:|:|
target 5' -CAAUGAUUGGUC--GUUGAGCUAU 3'
>CLIP1-m0028_3p	24	t0178490
miRNA 3' AGUUGCUAGUCAUAAUAACUUGGU 5'
|||:|||||| : :|||:||:
target 5' ACAAUGAUCAG-G--GUUGGACUG 3'
>CLIP1-m0028_3p	24	t0180451
miRNA 3' AGUUGCUAGUCAUAAUAACUUGGU 5'
:||||||: | :||||||:
target 5' AUAACGAUUC-U---GUUGAACUC 3'
>CLIP1-m0028_3p	24	t0193958
miRNA 3' -AGUUGCUAG--UCA--UAAUAACUUGGU 5'
||||:||| || | ||||||:
target 5' GUCAAUGAUAAAAGGCCACU-UUGAACUC 3'
>CLIP1-m0028_3p	24	t0199065
miRNA 3' AGUUGCUAGUCAUAAUAACUUGGU 5'
|:||||||:|| | |||||:|
target 5' CCGACGAUCGGU--U-UUGAAUCC 3'
>CLIP1-m0028_3p	24	t0200052
miRNA 3' AGUUGCUAGUCAUAAU--AACUUGGU 5'
:||||||| | || ||||:|:
target 5' GUAACGAUCUGGCAUAGUUUGAGCUU 3'
>CLIP1-m0028_3p	24	t0201490
miRNA 3' AGUUGCUAG--UCA--UAAUAACUUGGU 5'
|||:|||: :| ||| ||||||:
target 5' CCAAUGAUUAUGGAAGAUUCUUGAACUC 3'
>CLIP1-m0028_3p	24	t0205328
miRNA 3' -AGUUGCUA---GU-CAUA-AU---AACUUGGU 5'
||:||||| || || |: ||||:|:
target 5' GUCGACGAUGACCACGUCGAUGAACUUGAGCUC 3'
>CLIP1-m0028_3p	24	t0210809
miRNA 3' -AGUUGCUAGUCAUAAUAACUUGGU- 5'
||||||:| :||| |||:|:|:
target 5' AUCAACGGU-GGUA---UUGGAUCGG 3'
>CLIP1-m0028_3p	24	t0215017
miRNA 3' -AGUUGCUAGUCAUAAUAACUUGGU- 5'
||||||:| :||| |||:|:|:
target 5' AUCAACGGU-GGUA---UUGGAUCGG 3'
>CLIP1-m0028_3p	24	t0219512
miRNA 3' AGUUGCUAGUCAUAAUAACUUGGU 5'
|||:||||: | ||||||:
target 5' GCAAUGAUCG---UC-UUGAACUC 3'
>CLIP1-m0028_3p	24	t0241237
miRNA 3' AGUUGCUA-GUC-AUAAUAACUUGGU 5'
||:|||| |: |:|| ||||||:
target 5' CCAGCGAUGCGACUGUU-UUGAACUG 3'
>CLIP1-m0028_3p	24	t0255289
miRNA 3' AGUUGCUAGUCA---U---AAUAACUUGGU 5'
|:||||||: | : || |||||:|
target 5' CCGACGAUCGCUAAAGACCUU-UUGAAUCC 3'
>CLIP1-m0028_3p	24	t0257140
miRNA 3' AGUUGCUAGUCAUAAUAACUUGGU 5'
|||:|||: ||||||||:||:
target 5' ACAAUGAUUGUUAUUAUUGGACUU 3'
>CLIP1-m0028_3p	24	t0257238
miRNA 3' AGUUGCUAGUCAUAA-UAACUUGGU 5'
|:|||||| : :||||||:
target 5' CCGACGAUCUAAGGAGGUUGAACUC 3'
>CLIP1-m0028_3p	24	t0262179
miRNA 3' AGUUGCUAGUCAUAAUAACUUGGU 5'
|:|||||| | ||||||:
target 5' CCGACGAUCC--ACU-UUGAACUU 3'
>CLIP1-m0028_3p	24	t0263807
miRNA 3' AGUUGCUA---GUCA--U--AAU--AACUUGGU 5'
:|||||| ||| | ||| |||||:|
target 5' AUAACGAUGGACAGAGGAGCUUAGUUUGAAUCU 3'
>CLIP1-m0028_3p	24	t0277250
miRNA 3' AGUUGCUAGU--C---AUAAU---AACUUGGU- 5'
|:|||||| | |:||: |||||:|:
target 5' CCGACGAUCCACGAAAUGUUGCGUUUGAAUCGA 3'
>CLIP1-m0028_3p	24	t0282648
miRNA 3' -AGUUGCUAGUCA---U---AAUAACUUGGU 5'
||:||||||: | : || |||||:|
target 5' UUCGACGAUCGCUAAAGACCUU-UUGAAUCC 3'
>CLIP1-m0028_3p	24	t0284444
miRNA 3' AGUUGCUAGUCAUAAUAACUUGGU 5'
|||:|||||| : :|||:||:
target 5' ACAAUGAUCAG-G--GUUGGACUG 3'
>CLIP1-m0028_3p	24	t0286419
miRNA 3' AGUUGCUAGUC-A-UAA--UAACUUGGU 5'
|:|||||| | ||| :||||||:
target 5' CCGACGAUCUUAUCAUUAAGUUGAACUC 3'
>CLIP1-m0028_3p	24	t0295243
miRNA 3' AGUUGCUAGUCAUAAUAACUUGGU- 5'
|:|||||| || |||:||:|
target 5' CCGACGAUCC--AU--UUGGACUAG 3'
>CLIP1-m0028_3p	24	t0308922
miRNA 3' AGUUGCUAGUCAUAAUAACUUGGU 5'
|:||||||:| | ||||||:
target 5' CCGACGAUCGGGAC--UUGAACUC 3'
>CLIP1-m0028_3p	24	t0313378
miRNA 3' AGUUGCUAGUCAUAAUAACUUGGU 5'
:||||||: || ||||||||
target 5' CUAACGAUUGACAUGAUUGAACCU 3'
>CLIP1-m0028_3p	24	t0317082
miRNA 3' AGUUGCUAGUCAUAA---UAACUUGGU- 5'
|:|||||| | || |||||:|:|
target 5' CCGACGAUCCGGCUUUAAAUUGAGCUAU 3'
>CLIP1-m0028_3p	24	t0329530
miRNA 3' AGUUGCUAGUC--AUAAUAACUUGGU 5'
||||||| | | |:||||||:
target 5' GCAACGAUGAAUCUUCUGUUGAACUC 3'
>CLIP1-m0028_3p	24	t0332045
miRNA 3' AGUUGCUAGUCAUAAUAACUUGGU 5'
|:|||||| || :|||:|:|
target 5' CCGACGAUC--UA--GUUGGAUCU 3'
>CLIP1-m0028_3p	24	t0335412
miRNA 3' AGUUGCUAGUCAUAAUAACUUGGU 5'
|:|||||| | ||||||:
target 5' CCGACGAUCC--ACU-UUGAACUU 3'
>CLIP1-m0028_3p	24	t0336388
miRNA 3' AGUUGCUAGUCAUAAUAACUUGGU 5'
:|||||| || |||:||:
target 5' -UAACGAU---UA---UUGGACUG 3'
>CLIP1-m0028_3p	24	t0336477
miRNA 3' AGUUGCUAGUCAUAAUAACUUGGU 5'
|:||||||:|| | |||||:|
target 5' CCGACGAUCGGU--U-UUGAAUCC 3'
>CLIP1-m0028_3p	24	t0360706
miRNA 3' -AGUUGCUAGUC--AU---A---AU-AACUUGGU 5'
||||:||||| || | |: ||||||:
target 5' AUCAAUGAUCAUAUUAUACUGACUGCUUGAACUU 3'
>CLIP1-m0028_3p	24	t0366338
miRNA 3' AGUUGCUAGUCAUAAUAACUUGGU 5'
|||:|||||| : :|||:||:
target 5' ACAAUGAUCAG-G--GUUGGACUG 3'
>CLIP1-m0028_3p	24	t0385507
miRNA 3' AGUUGCUAGUCAUAAUAACUUGGU 5'
|:|||||| |: |||||||:
target 5' CCGACGAUCU-UG--AUUGAACUC 3'
>CLIP1-m0028_3p	24	t0389222
miRNA 3' AGUUGCUAGUCAUAAUAACUUGGU- 5'
|||||||:|||| |||||||:
target 5' ACAACGAUUAGUAAC-UUGAACCGA 3'
>CLIP1-m0028_3p	24	t0390397
miRNA 3' AGUUGCUAGUCAUAAUAACUUGGU- 5'
|:|||||| | |||:||:|
target 5' CCGACGAUC---A---UUGGACUAC 3'
>CLIP1-m0028_3p	24	t0399235
miRNA 3' AGUUGCUAGUCAUAAUAACUUGGU- 5'
||:|||| | | ||||:|:|
target 5' GCAGCGAU--GCA---UUGAGCUAA 3'
>CLIP1-m0028_3p	24	t0413957
miRNA 3' AGUUGCUAGUCAUAAU--AACUUGGU 5'
:||||||| | || ||||||:
target 5' GUAACGAUCUGGCGUAGUUUGAACUC 3'
>CLIP1-m0028_3p	24	t0414384
miRNA 3' AGUUGCUAGUCAUAAUAACUUGGU 5'
|:|||||| | | :||||||:
target 5' -CGACGAUCUGGAAAGUUGAACUC 3'
>CLIP1-m0028_3p	24	t0418200
miRNA 3' AGUUGCUAGUCAUAAUAACUUGGU- 5'
||:|||| | | ||||:|:|
target 5' GCAGCGAU--GCA---UUGAGCUAA 3'
>CLIP1-m0029_3p	22	t0045968
miRNA 3' GAUGUGGAGGUUCGAAAGUCGA 5'
||||||| : ||||:|:
target 5' -UACACCU---G--UUUCGGUG 3'
>CLIP1-m0029_3p	22	t0087096
miRNA 3' -GAUGUGGAGGUU-CG---AAAGUCGA 5'
||:||||| : |: |||:||:
target 5' CCUGCACCUGUGUUGUUAUUUUUAGUA 3'
>CLIP1-m0029_3p	22	t0121944
miRNA 3' GAUGUGGAGGUUCG--AAAGUCGA 5'
||||:||: ::|| ||||:||
target 5' UUACAUCUUGGGGCAGUUUCGGCA 3'
>CLIP1-m0029_3p	22	t0280554
miRNA 3' GAUGUGGAGGUUCGAAAGUCGA- 5'
||||:|| ||| ||||||:|
target 5' -UACAUCUGCAA--UUUCAGUUA 3'
>CLIP1-m0029_3p	22	t0380883
miRNA 3' -GAUGUGGAGGUUCGAAAGUCGA 5'
|||||:|| :| |||:|||
target 5' UCUACAUCUGUA---UUUUAGCA 3'
>CLIP1-m0029_3p	22	t0425406
miRNA 3' GAUGUGGAGGUUCGAAAGUCGA- 5'
||:|||| | ||||||:|
target 5' UUAUACCU---A--UUUCAGUUG 3'
>CLIP1-m0030_3p	24	t0029606
miRNA 3' CAGCGCUUAGGUACG--A-GCUAGUCA- 5'
|||||:||: || | |||||:||
target 5' -UCGCGGAUUA--GCACUACGAUCGGUU 3'
>CLIP1-m0030_3p	24	t0142736
miRNA 3' CAGCGCUUAGGUA-C-G---AGCUAGUCA 5'
|||||:| | :| | : |||:|:||
target 5' -UCGCGGAGCGGUAGCUCAGUCGGUUAGA 3'
>CLIP1-m0030_3p	24	t0156491
miRNA 3' CAGCGCUUAGGUACGAGCUAGUCA 5'
|||||||| || :||||||
target 5' UUCGCGAAUAC-UG--UGAUCAGC 3'
>CLIP1-m0030_3p	24	t0181042
miRNA 3' CAGCGCUU--AG-GUA--CGA-GCUAGUCA 5'
|||:||| || |:| || :||||:|
target 5' UUCGUGAACCUCCCGUUCGCGCUGAUCGGC 3'
>CLIP1-m0030_3p	24	t0254959
miRNA 3' CAGCGCUUAGGUACGAGCUAGUCA- 5'
|||:||| :| :|||||||
target 5' UUCGUGAAGG-GUUGGUGAUCAGUG 3'
>CLIP1-m0030_3p	24	t0262255
miRNA 3' -CAGCGCUUAGGUACGAGCUAGUCA 5'
||||||:|| :| :||||:|
target 5' CGUCGCGGAUGAGUAGGUGAUCGGC 3'
>CLIP1-m0030_3p	24	t0294673
miRNA 3' -CAGCGCUUAGGUACGAGCUAGUCA 5'
||||||:|| :| :||||:|
target 5' CGUCGCGGAUGAGUAGGUGAUCGGC 3'
>CLIP1-m0030_3p	24	t0346806
miRNA 3' -CAGCGCUUAGGUACGAGCUAGUCA- 5'
||||:|||| ||: :|:|||||
target 5' UGUCGUGAAU---UGUAUGGUCAGUG 3'
>CLIP1-m0030_3p	24	t0349755
miRNA 3' CAGCGCUUAGGUACG--A-GCUAGUCA- 5'
|||||:||: || | |||||:||
target 5' AUCGCGGAUUA--GCACUACGAUCGGUU 3'
>CLIP1-m0030_3p	24	t0386612
miRNA 3' -CAGCGCUUAGGUAC-GAGCUAGUCA- 5'
||||||:| |:: | :|||||||
target 5' UGUCGCGGA-CUGAAAC-UGAUCAGUU 3'
>CLIP1-m0030_3p	24	t0397314
miRNA 3' CAGCGCUUAGGUACG--A-GCUAGUCA- 5'
|||||:||: || | |||||:||
target 5' -UCGCGGAUUA--GCACUACGAUCGGUU 3'
>CLIP1-m0030_3p	24	t0405125
miRNA 3' -CAGCGCUUAGGUACGA-GCUAGUCA- 5'
|||||||: || |: ||:||:||
target 5' GGUCGCGAG--CA-GUCGCGGUCGGUU 3'
>CLIP1-m0030_3p	24	t0426123
miRNA 3' -CAGCGCUUAGGUACGAGCUAGUCA- 5'
||||:||| |:| |:|||||||
target 5' UGUCGUGAA-CUAAAAUUGAUCAGUC 3'
>CLIP1-m0031_3p	24	t0029606
miRNA 3' CAGCGCUUAGGUACG--A-GCUAGUCA- 5'
|||||:||: || | |||||:||
target 5' -UCGCGGAUUA--GCACUACGAUCGGUU 3'
>CLIP1-m0031_3p	24	t0142736
miRNA 3' CAGCGCUUAGGUA-C-G---AGCUAGUCA 5'
|||||:| | :| | : |||:|:||
target 5' -UCGCGGAGCGGUAGCUCAGUCGGUUAGA 3'
>CLIP1-m0031_3p	24	t0156491
miRNA 3' CAGCGCUUAGGUACGAGCUAGUCA 5'
|||||||| || :||||||
target 5' UUCGCGAAUAC-UG--UGAUCAGC 3'
>CLIP1-m0031_3p	24	t0181042
miRNA 3' CAGCGCUU--AG-GUA--CGA-GCUAGUCA 5'
|||:||| || |:| || :||||:|
target 5' UUCGUGAACCUCCCGUUCGCGCUGAUCGGC 3'
>CLIP1-m0031_3p	24	t0254959
miRNA 3' CAGCGCUUAGGUACGAGCUAGUCA- 5'
|||:||| :| :|||||||
target 5' UUCGUGAAGG-GUUGGUGAUCAGUG 3'
>CLIP1-m0031_3p	24	t0262255
miRNA 3' -CAGCGCUUAGGUACGAGCUAGUCA 5'
||||||:|| :| :||||:|
target 5' CGUCGCGGAUGAGUAGGUGAUCGGC 3'
>CLIP1-m0031_3p	24	t0294673
miRNA 3' -CAGCGCUUAGGUACGAGCUAGUCA 5'
||||||:|| :| :||||:|
target 5' CGUCGCGGAUGAGUAGGUGAUCGGC 3'
>CLIP1-m0031_3p	24	t0346806
miRNA 3' -CAGCGCUUAGGUACGAGCUAGUCA- 5'
||||:|||| ||: :|:|||||
target 5' UGUCGUGAAU---UGUAUGGUCAGUG 3'
>CLIP1-m0031_3p	24	t0349755
miRNA 3' CAGCGCUUAGGUACG--A-GCUAGUCA- 5'
|||||:||: || | |||||:||
target 5' AUCGCGGAUUA--GCACUACGAUCGGUU 3'
>CLIP1-m0031_3p	24	t0386612
miRNA 3' -CAGCGCUUAGGUAC-GAGCUAGUCA- 5'
||||||:| |:: | :|||||||
target 5' UGUCGCGGA-CUGAAAC-UGAUCAGUU 3'
>CLIP1-m0031_3p	24	t0397314
miRNA 3' CAGCGCUUAGGUACG--A-GCUAGUCA- 5'
|||||:||: || | |||||:||
target 5' -UCGCGGAUUA--GCACUACGAUCGGUU 3'
>CLIP1-m0031_3p	24	t0405125
miRNA 3' -CAGCGCUUAGGUACGA-GCUAGUCA- 5'
|||||||: || |: ||:||:||
target 5' GGUCGCGAG--CA-GUCGCGGUCGGUU 3'
>CLIP1-m0031_3p	24	t0426123
miRNA 3' -CAGCGCUUAGGUACGAGCUAGUCA- 5'
||||:||| |:| |:|||||||
target 5' UGUCGUGAA-CUAAAAUUGAUCAGUC 3'
>CLIP1-m0032_3p	24	t0065194
miRNA 3' CGGCUCAGUGACU-UCUGUCUAUAU- 5'
|:|||||: ||: || :||||:||
target 5' UCUGAGUCG-UGGCAG-UAGAUGUAA 3'
>CLIP1-m0032_3p	24	t0137944
miRNA 3' CGGCUCAGUG---AC--U---UC-UGUCUAUAU 5'
|:||||||: || | || :|:|:|:|
target 5' UCUGAGUCAUUGAUGAUAUCCAGCGCGGGUGUU 3'
>CLIP1-m0032_3p	24	t0145048
miRNA 3' CGGCUCAG--UGACUUCUGUCUAUAU- 5'
|||:||| :||| | :||:||||
target 5' CCCGGGUCUCGCUGGUG-UAGGUAUAG 3'
>CLIP1-m0032_3p	24	t0251991
miRNA 3' -CGGCUCAGU--GA-CUUC--UGUCUAUAU 5'
||||:|||: || |||| :|:|:|:|
target 5' GGCCGGGUCGGCCUCGAAGCGGCGGGUGUC 3'
>CLIP1-m0032_3p	24	t0303932
miRNA 3' -CGGCUCAGU--GA-CUUC--UGUCUAUAU 5'
||||:|||: || |||| :|:|:|:|
target 5' GGCCGGGUCGGCCUCGAAGCGGCGGGUGUC 3'
>CLIP1-m0032_3p	24	t0315206
miRNA 3' CGGCUCAGU--GACUU-CUGUCUAUAU 5'
:||||||: ||| |:|||||:|
target 5' AUCGAGUCGUCCUGCGCGGCAGAUGU- 3'
>CLIP1-m0032_3p	24	t0350583
miRNA 3' -CGGCUCAGU--GA-CUUC--UGUCUAUAU 5'
||||:|||: || |||| :|:|:|:|
target 5' GGCCGGGUCGGCCUCGAAGCGGCGGGUGUC 3'
>CLIP1-m0032_3p	24	t0351130
miRNA 3' CGGCUCAG--UGACUUCUGUCUAUAU- 5'
|||:||| :||| | :||:||||
target 5' CCCGGGUCUCGCUGGCG-UAGGUAUAG 3'
>CLIP1-m0032_3p	24	t0371677
miRNA 3' CGGCUCAGUGACUUCUGUCUAUAU- 5'
|:|||||| || |:|||||:||
target 5' UCUGAGUCA-UGUUGGCAGAUGUAG 3'
>CLIP1-m0032_3p	24	t0405579
miRNA 3' -CGGCUCAGU--GA-CUUC--UGUCUAUAU 5'
||||:|||: || |||| :|:|:|:|
target 5' GGCCGGGUCGGCCUCGAAGCGGCGGGUGUC 3'
>CLIP1-m0033_5p	23	t0016719
miRNA 3' AGGCAAAA-GAAGA-UG---GUAGGUGG 5'
|:||||| :||| || |||:|||
target 5' GCUGUUUUAUUUCCGACUGUCAUUCACA 3'
>CLIP1-m0033_5p	23	t0043973
miRNA 3' -AGGCAAAA--GA--AGAU-GGUAGGUGG- 5'
||:||||| : |||: |:|||:|:|
target 5' GUCUGUUUUUGUGUGUCUGUCUAUCUAUCU 3'
>CLIP1-m0033_5p	23	t0063339
miRNA 3' AGGCAAAA-GAAGA-UG---GUAGGUGG 5'
|:||||| :||| || |||:|||
target 5' GCUGUUUUAUUUCCGACUGUCAUUCACA 3'
>CLIP1-m0033_5p	23	t0101886
miRNA 3' AGGCAAAA-GAAGA-UG---GUAGGUGG 5'
|:||||| :||| || |||:|||
target 5' GCUGUUUUAUUUCCGACUGUCAUUCACA 3'
>CLIP1-m0033_5p	23	t0114279
miRNA 3' AGGCAAAA-GAAGA-UG---GUAGGUGG 5'
|:||||| :||| || |||:|||
target 5' GCUGUUUUAUUUCCGACUGUCAUUCACA 3'
>CLIP1-m0033_5p	23	t0202758
miRNA 3' AGGCAAAAGAAGAUGGUAGGUGG- 5'
|:||||| || | :|||:||||
target 5' CCUGUUUUGUUGU-UCAUUCACCU 3'
>CLIP1-m0033_5p	23	t0222032
miRNA 3' AGGCAAAAGAAGAUGGUAGGUGG 5'
|:||||| || :|||:|:
target 5' ACUGUUUUGAUCAA-UAUCUAU- 3'
>CLIP1-m0033_5p	23	t0245896
miRNA 3' AGGCAAAA-GAAGA-UG---GUAGGUGG 5'
|:||||| :||| || |||:|||
target 5' GCUGUUUUAUUUCCGACUGUCAUUCACA 3'
>CLIP1-m0033_5p	23	t0266967
miRNA 3' AGGCAAAAGAAGAUGGUAGGUGG- 5'
|:||||| | | ||||:|:|
target 5' CCUGUUUUAG-C-AGCAUCUAUCA 3'
>CLIP1-m0033_5p	23	t0324369
miRNA 3' AGGCAAAAGAAGAU-GGUAGGUGG- 5'
:|||||| || ||:||:|||
target 5' GUCGUUUUG-UCCAUCCGUCUACCU 3'
>CLIP1-m0033_5p	23	t0329876
miRNA 3' AGGCAAAA-GAAGA-UG---GUAGGUGG 5'
|:||||| :||| || |||:|||
target 5' GCUGUUUUAUUUCCGACUGUCAUUCACA 3'
>CLIP1-m0033_5p	23	t0363125
miRNA 3' -AGGCAAAAGA--AGAU-GGUAGGUGG- 5'
||:|||||| |||: ||:||:|:|
target 5' AUCUGUUUUCCUGUCUGUCCGUCUAUCU 3'
>CLIP1-m0033_5p	23	t0386483
miRNA 3' -AGGCAAAAGAAGAUGGUAGGUGG 5'
|:|||||| : :|:|:||:|
target 5' AUUCGUUUUG--U--UCGUUCAUC 3'
>CLIP1-m0033_5p	23	t0406905
miRNA 3' AGGCAAAA-GAAGA-UG---GUAGGUGG 5'
|:||||| :||| || |||:|||
target 5' GCUGUUUUAUUUCCGACUGUCAUUCACA 3'
>CLIP1-m0033_5p	23	t0413885
miRNA 3' AGGCAAAA-GAAGA-UG---GUAGGUGG 5'
|:||||| :||| || |||:|||
target 5' GCUGUUUUAUUUCCGACUGUCAUUCACA 3'
>CLIP1-m0034_3p	21	t0012042
miRNA 3' -CAGAGCUG---UG--UC-AUCGGAUCA 5'
|||||||: | :| |:||||||
target 5' GGUCUCGAUGUGAAAUGGCUGGCCUAGC 3'
>CLIP1-m0034_3p	21	t0063385
miRNA 3' CAGAGCUGU-G--U---CAUCGGAUCA 5'
|||||:|: | | ||||:||:|
target 5' CUCUCGGCGUCCGAAUUGUAGUCUGGA 3'
>CLIP1-m0034_3p	21	t0089315
miRNA 3' -CAGAGCUGUGUCAUCGGAUCA 5'
||||||:| ||||:||:|
target 5' GGUCUCGGCU--GUAGUCUGGG 3'
>CLIP1-m0034_3p	21	t0118350
miRNA 3' -CAGAGCUGUGUCAUCGGAUCA- 5'
||||:||| ||||||:|||||
target 5' UGUCUUGACUCAGUAGUCUAGUG 3'
>CLIP1-m0034_3p	21	t0138095
miRNA 3' -CAGAGCUG---UG--UC-AUCGGAUCA 5'
|||||||: | :| |:||||||
target 5' GGUCUCGAUGUGAAAUGGCUGGCCUAGC 3'
>CLIP1-m0034_3p	21	t0149585
miRNA 3' -CAGAGCUGUGUCAUCGGAUCA- 5'
|||||||| ||||||||||||
target 5' UGUCUCGACUCAGUAGCCUAGUG 3'
>CLIP1-m0034_3p	21	t0359335
miRNA 3' -CAGAGCUGUGUCAUCGGAUCA 5'
||||||:| ||||:||:|
target 5' GGUCUCGGCU--GUAGUCUGGG 3'
>CLIP1-m0034_3p	21	t0388797
miRNA 3' CAGAGCUGUGUCAUCGGAUCA 5'
|||:||| : :||||:|
target 5' CUCUUGAC-U---GGCCUGGG 3'
>CLIP1-m0034_3p	21	t0394412
miRNA 3' -CAGAGCUG---UG--UC-AUCGGAUCA 5'
|||||||: | :| |:||||||
target 5' GGUCUCGAUGUGAAAUGGCUGGCCUAGC 3'
>CLIP1-m0035_5p	22	t0026462
miRNA 3' -GUAGUAGGUUGGUGUGAAACGU 5'
:|||:||||: : ||||||:
target 5' UUAUCGUCCAGGU--ACUUUGUU 3'
>CLIP1-m0035_5p	22	t0032867
miRNA 3' -GUAGUAGGUUGGUGUGAAACGU 5'
:|||:||||: : ||||||:
target 5' UUAUCGUCCAGGU--ACUUUGUU 3'
>CLIP1-m0035_5p	22	t0056328
miRNA 3' -GUAGUAGGUUGGUGUGAAACGU 5'
:|||:||||: : ||||||:
target 5' UUAUCGUCCAGGU--ACUUUGUU 3'
>CLIP1-m0035_5p	22	t0100621
miRNA 3' GUAGUAGGUUG--G---U--G---UGAAACGU 5'
|||||||:|: : : : :|||||:
target 5' GAUCAUCCGAUUUUGAUGAUUCUUGCUUUGUU 3'
>CLIP1-m0035_5p	22	t0112514
miRNA 3' -GUAGUAGGUUGGUGUGAAACGU 5'
:|||:||||: : ||||||:
target 5' UUAUCGUCCAGGU--ACUUUGUU 3'
>CLIP1-m0035_5p	22	t0149819
miRNA 3' -GUAGUAGGUUGGUGUGAAACGU 5'
:|||:||||: : ||||||:
target 5' UUAUCGUCCAGGU--ACUUUGUU 3'
>CLIP1-m0035_5p	22	t0208409
miRNA 3' -GUAGUAGGUUGGUGUGAAACGU 5'
:|||:||||: : ||||||:
target 5' UUAUCGUCCAGGU--ACUUUGUU 3'
>CLIP1-m0035_5p	22	t0210913
miRNA 3' -GUAGUAGGUUGGUGUGAAACGU 5'
:|||:||||: : ||||||:
target 5' UUAUCGUCCAGGU--ACUUUGUU 3'
>CLIP1-m0035_5p	22	t0274264
miRNA 3' GUAGUAGGUUG--G---U--G---UGAAACGU 5'
|||||||:|: : : : :|||||:
target 5' GAUCAUCCGAUUUUGAUGAUUGUUGCUUUGUU 3'
>CLIP1-m0035_5p	22	t0318032
miRNA 3' -GUAGUAGGUUGGUGUGAAACGU 5'
:|||:||||: : ||||||:
target 5' UUAUCGUCCAG--GGACUUUGUU 3'
>CLIP1-m0035_5p	22	t0402344
miRNA 3' -GUAGUAGGUUGGUGUGAAACGU 5'
:|||:||||: : ||||||:
target 5' UUAUCGUCCAGGU--ACUUUGUU 3'
>CLIP1-m0035_5p	22	t0407167
miRNA 3' -GUAGUAGGUUGGUGUGAAACGU 5'
:|||:||||: : ||||||:
target 5' UUAUCGUCCAGGU--ACUUUGUU 3'
>CLIP1-m0036_5p	22	t0026462
miRNA 3' -GUAGUAGGUUGGUGUGAAACGU 5'
:|||:||||: : ||||||:
target 5' UUAUCGUCCAGGU--ACUUUGUU 3'
>CLIP1-m0036_5p	22	t0032867
miRNA 3' -GUAGUAGGUUGGUGUGAAACGU 5'
:|||:||||: : ||||||:
target 5' UUAUCGUCCAGGU--ACUUUGUU 3'
>CLIP1-m0036_5p	22	t0056328
miRNA 3' -GUAGUAGGUUGGUGUGAAACGU 5'
:|||:||||: : ||||||:
target 5' UUAUCGUCCAGGU--ACUUUGUU 3'
>CLIP1-m0036_5p	22	t0100621
miRNA 3' GUAGUAGGUUG--G---U--G---UGAAACGU 5'
|||||||:|: : : : :|||||:
target 5' GAUCAUCCGAUUUUGAUGAUUCUUGCUUUGUU 3'
>CLIP1-m0036_5p	22	t0112514
miRNA 3' -GUAGUAGGUUGGUGUGAAACGU 5'
:|||:||||: : ||||||:
target 5' UUAUCGUCCAGGU--ACUUUGUU 3'
>CLIP1-m0036_5p	22	t0149819
miRNA 3' -GUAGUAGGUUGGUGUGAAACGU 5'
:|||:||||: : ||||||:
target 5' UUAUCGUCCAGGU--ACUUUGUU 3'
>CLIP1-m0036_5p	22	t0208409
miRNA 3' -GUAGUAGGUUGGUGUGAAACGU 5'
:|||:||||: : ||||||:
target 5' UUAUCGUCCAGGU--ACUUUGUU 3'
>CLIP1-m0036_5p	22	t0210913
miRNA 3' -GUAGUAGGUUGGUGUGAAACGU 5'
:|||:||||: : ||||||:
target 5' UUAUCGUCCAGGU--ACUUUGUU 3'
>CLIP1-m0036_5p	22	t0274264
miRNA 3' GUAGUAGGUUG--G---U--G---UGAAACGU 5'
|||||||:|: : : : :|||||:
target 5' GAUCAUCCGAUUUUGAUGAUUGUUGCUUUGUU 3'
>CLIP1-m0036_5p	22	t0318032
miRNA 3' -GUAGUAGGUUGGUGUGAAACGU 5'
:|||:||||: : ||||||:
[truncated: 15,761 more rows]
